# Supplementary material for: Divergent regeneration‐competent cells adopt a common mechanism for callus initiation in angiosperms
Source: Regeneration (Oxf). 2017 Aug 27;4(3):132–9. doi: 10.1002/reg2.82 (PMC5617900; doi:10.1002/reg2.82)
Supplement: Supplementary file 2 — Table S1. RNA‐seq data. Table S2. List of primers used in this study. [file REG2-4-132-s002.xlsx]

## Sheet: 2day_vs_0h
gene id	Putative Function	goslim_function
LOC_Os01g01650	isoflavone reductase homolog IRL, putative, expressed	GO:0003824 catalytic activity///GO:0005575 cellular_component///GO:0008152 metabolic process
LOC_Os01g01660	isoflavone reductase, putative, expressed	GO:0003824 catalytic activity///GO:0005488 binding///GO:0005886 plasma membrane///GO:0006950 response to stress///GO:0008150 biological_process///GO:0008152 metabolic process
LOC_Os01g02010	expressed protein	-
LOC_Os01g02139	expressed protein	-
LOC_Os01g02150	sulfated surface glycoprotein 185 precursor, putative, expressed	-
LOC_Os01g02160	hydroxyproline-rich glycoprotein family protein, putative, expressed	-
LOC_Os01g02870	auxin-induced protein 5NG4, putative, expressed	GO:0003674 molecular_function///GO:0005623 cell///GO:0016020 membrane
LOC_Os01g02900	glycosyltransferase, putative, expressed	GO:0008150 biological_process///GO:0008152 metabolic process///GO:0016740 transferase activity
LOC_Os01g02920	glycosyltransferase protein, putative, expressed	GO:0005575 cellular_component///GO:0008150 biological_process///GO:0008152 metabolic process///GO:0016740 transferase activity
LOC_Os01g02930	glycosyltransferase protein, putative, expressed	GO:0008150 biological_process///GO:0008152 metabolic process///GO:0016740 transferase activity
LOC_Os01g03080	expressed protein	GO:0003674 molecular_function///GO:0006464 protein modification process///GO:0009058 biosynthetic process///GO:0009536 plastid
LOC_Os01g03130	expressed protein	GO:0003674 molecular_function///GO:0008150 biological_process
LOC_Os01g03330	BBTI3 - Bowman-Birk type bran trypsin inhibitor precursor, expressed	-
LOC_Os01g03360	BBTI5 - Bowman-Birk type bran trypsin inhibitor precursor, expressed	-
LOC_Os01g03390	BBTI7 - Bowman-Birk type bran trypsin inhibitor precursor, expressed	-
LOC_Os01g03740	nuclease PA3, putative, expressed	GO:0003676 nucleic acid binding///GO:0004518 nuclease activity///GO:0006259 DNA metabolic process///GO:0009056 catabolic process
LOC_Os01g03914	cation efflux family protein, putative, expressed	GO:0005215 transporter activity///GO:0006810 transport///GO:0009987 cellular process///GO:0016020 membrane
LOC_Os01g04050	BBTI12 - Bowman-Birk type bran trypsin inhibitor precursor, expressed	-
LOC_Os01g04210	DNA binding protein, putative, expressed	GO:0003674 molecular_function///GO:0005575 cellular_component///GO:0008150 biological_process
LOC_Os01g04290	glycosyl hydrolase family 10 protein, putative, expressed	GO:0005975 carbohydrate metabolic process///GO:0008152 metabolic process///GO:0016787 hydrolase activity
LOC_Os01g04300	glycosyl hydrolase family 10 protein, putative, expressed	GO:0005618 cell wall///GO:0005975 carbohydrate metabolic process///GO:0008152 metabolic process///GO:0016787 hydrolase activity
LOC_Os01g04350	hsp20/alpha crystallin family protein, putative, expressed	GO:0006950 response to stress///GO:0009628 response to abiotic stimulus
LOC_Os01g04580	Ser/Thr protein kinase, putative, expressed	GO:0000166 nucleotide binding///GO:0005623 cell///GO:0006464 protein modification process///GO:0008152 metabolic process///GO:0009987 cellular process///GO:0016301 kinase activity
LOC_Os01g04620	transposon protein, putative, unclassified, expressed	-
LOC_Os01g05064	expressed protein	-
LOC_Os01g05650	metallothionein, putative, expressed	GO:0005488 binding///GO:0019725 cellular homeostasis
LOC_Os01g05770	expressed protein	-
LOC_Os01g05780	expressed protein	-
LOC_Os01g05820	gamma-glutamyltranspeptidase 1 precursor, putative, expressed	GO:0005773 vacuole///GO:0008152 metabolic process///GO:0009056 catabolic process///GO:0009987 cellular process///GO:0016740 transferase activity
LOC_Os01g06310	glycine-rich cell wall structural protein precursor, putative, expressed	-
LOC_Os01g06580	fasciclin domain containing protein, expressed	GO:0005886 plasma membrane///GO:0009987 cellular process///GO:0016020 membrane
LOC_Os01g06640	basic helix-loop-helix, putative, expressed	GO:0003677 DNA binding///GO:0003700 sequence-specific DNA binding transcription factor activity///GO:0005634 nucleus///GO:0006139 nucleobase, nucleoside, nucleotide and nucleic acid metabolic process///GO:0009058 biosynthetic process
LOC_Os01g06660	thiamine pyrophosphate enzyme, C-terminal TPP binding domain containing protein, expressed	GO:0003824 catalytic activity///GO:0005488 binding///GO:0005829 cytosol///GO:0006950 response to stress///GO:0008152 metabolic process
LOC_Os01g07420	hydrolase, alpha/beta fold family protein, putative, expressed	GO:0005575 cellular_component///GO:0008150 biological_process///GO:0008152 metabolic process///GO:0016787 hydrolase activity
LOC_Os01g07850	glyoxalase family protein, putative, expressed	GO:0003824 catalytic activity///GO:0005975 carbohydrate metabolic process
LOC_Os01g08090	flavonol-3-O-glycoside-7-O-glucosyltransferase 1, putative, expressed	GO:0005575 cellular_component///GO:0008152 metabolic process///GO:0009058 biosynthetic process///GO:0009987 cellular process///GO:0016740 transferase activity///GO:0019748 secondary metabolic process
LOC_Os01g08300	expressed protein	-
LOC_Os01g09080	WRKY107, expressed	GO:0003700 sequence-specific DNA binding transcription factor activity///GO:0006139 nucleobase, nucleoside, nucleotide and nucleic acid metabolic process///GO:0006950 response to stress///GO:0009058 biosynthetic process
LOC_Os01g09700	aminotransferase, classes I and II, domain containing protein, expressed	GO:0003824 catalytic activity///GO:0005515 protein binding///GO:0005575 cellular_component///GO:0009058 biosynthetic process///GO:0009987 cellular process
LOC_Os01g10400	expressed protein	-
LOC_Os01g10950	peptide-N4-asparagine amidase A, putative, expressed	GO:0005618 cell wall///GO:0005773 vacuole///GO:0008150 biological_process///GO:0016020 membrane
LOC_Os01g10960	peptide-N4-asparagine amidase A, putative, expressed	GO:0005618 cell wall///GO:0005773 vacuole///GO:0008150 biological_process///GO:0016020 membrane
LOC_Os01g11010	peptide-N4-asparagine amidase A, putative, expressed	GO:0005618 cell wall///GO:0005773 vacuole///GO:0008150 biological_process///GO:0016020 membrane
LOC_Os01g11160	amino acid permease family protein, putative, expressed	GO:0005215 transporter activity///GO:0005886 plasma membrane///GO:0006810 transport///GO:0009987 cellular process
LOC_Os01g11620	GDSL-like lipase/acylhydrolase, putative, expressed	GO:0005623 cell///GO:0006629 lipid metabolic process///GO:0008152 metabolic process///GO:0016787 hydrolase activity
LOC_Os01g11650	GDSL-like lipase/acylhydrolase, putative, expressed	GO:0005623 cell///GO:0006629 lipid metabolic process///GO:0008152 metabolic process///GO:0016787 hydrolase activity
LOC_Os01g11730	GDSL-like lipase/acylhydrolase, putative, expressed	GO:0005623 cell///GO:0006629 lipid metabolic process///GO:0008152 metabolic process///GO:0016787 hydrolase activity
LOC_Os01g11750	GDSL-like lipase/acylhydrolase, putative, expressed	GO:0005623 cell///GO:0006629 lipid metabolic process///GO:0008152 metabolic process///GO:0016787 hydrolase activity
LOC_Os01g11760	GDSL-like lipase/acylhydrolase, putative, expressed	GO:0005618 cell wall///GO:0006629 lipid metabolic process///GO:0008152 metabolic process///GO:0016787 hydrolase activity
LOC_Os01g11860	DJ-1 family protein, putative, expressed	GO:0008150 biological_process///GO:0009536 plastid
LOC_Os01g11910	basic helix-loop-helix, putative, expressed	GO:0003677 DNA binding///GO:0003700 sequence-specific DNA binding transcription factor activity///GO:0005634 nucleus///GO:0006139 nucleobase, nucleoside, nucleotide and nucleic acid metabolic process///GO:0009058 biosynthetic process
LOC_Os01g12000	expressed protein	-
LOC_Os01g12070	endoglucanase precursor, putative, expressed	GO:0003824 catalytic activity///GO:0005576 extracellular region///GO:0005623 cell///GO:0005975 carbohydrate metabolic process///GO:0008152 metabolic process///GO:0016787 hydrolase activity///GO:0030246 carbohydrate binding
LOC_Os01g12100	expressed protein	-
LOC_Os01g12190	expressed protein	GO:0003674 molecular_function///GO:0005575 cellular_component///GO:0008150 biological_process
LOC_Os01g12320	GDSL-like lipase/acylhydrolase, putative, expressed	GO:0005623 cell///GO:0006629 lipid metabolic process///GO:0008152 metabolic process///GO:0016787 hydrolase activity
LOC_Os01g12750	cytochrome P450, putative, expressed	GO:0003674 molecular_function///GO:0003824 catalytic activity///GO:0005488 binding///GO:0008152 metabolic process///GO:0019825 oxygen binding
LOC_Os01g13090	nucleic acid binding protein, putative, expressed	GO:0003674 molecular_function///GO:0005737 cytoplasm///GO:0006139 nucleobase, nucleoside, nucleotide and nucleic acid metabolic process///GO:0009058 biosynthetic process
LOC_Os01g13210	salt stress root protein RS1, putative, expressed	GO:0005488 binding///GO:0005515 protein binding///GO:0005773 vacuole///GO:0005886 plasma membrane///GO:0006464 protein modification process///GO:0006950 response to stress///GO:0008289 lipid binding///GO:0009058 biosynthetic process///GO:0009536 plastid///GO:0009607 response to biotic stimulus///GO:0009628 response to abiotic stimulus
LOC_Os01g14410	early light-induced protein, chloroplast precursor, putative, expressed	GO:0005488 binding///GO:0006950 response to stress///GO:0009628 response to abiotic stimulus
LOC_Os01g14440	WRKY1, expressed	GO:0003700 sequence-specific DNA binding transcription factor activity///GO:0006139 nucleobase, nucleoside, nucleotide and nucleic acid metabolic process///GO:0009058 biosynthetic process
LOC_Os01g14550	pathogen-related protein, putative, expressed	GO:0003674 molecular_function///GO:0008150 biological_process
LOC_Os01g14650	expansin precursor, putative, expressed	GO:0005618 cell wall///GO:0009628 response to abiotic stimulus///GO:0009653 anatomical structure morphogenesis///GO:0009719 response to endogenous stimulus///GO:0009987 cellular process///GO:0016043 cellular component organization///GO:0016049 cell growth
LOC_Os01g14670	Cupin domain containing protein, expressed	GO:0003674 molecular_function///GO:0005488 binding///GO:0005618 cell wall///GO:0008150 biological_process
LOC_Os01g15320	RALFL9 - Rapid ALkalinization Factor RALF family protein precursor, expressed	GO:0004871 signal transducer activity///GO:0005575 cellular_component///GO:0005576 extracellular region///GO:0007165 signal transduction///GO:0007267 cell-cell signaling
LOC_Os01g15830	peroxidase precursor, putative, expressed	GO:0003824 catalytic activity///GO:0005488 binding///GO:0005623 cell///GO:0006950 response to stress///GO:0008152 metabolic process
LOC_Os01g16140	expressed protein	-
LOC_Os01g16260	major facilitator superfamily antiporter, putative, expressed	GO:0005215 transporter activity///GO:0006810 transport///GO:0009607 response to biotic stimulus///GO:0009987 cellular process///GO:0016020 membrane
LOC_Os01g18080	retrotransposon protein, putative, unclassified, expressed	-
LOC_Os01g18360	OsIAA4 - Auxin-responsive Aux/IAA gene family member, expressed	GO:0003700 sequence-specific DNA binding transcription factor activity///GO:0005634 nucleus///GO:0006139 nucleobase, nucleoside, nucleotide and nucleic acid metabolic process///GO:0007275 multicellular organismal development///GO:0009058 biosynthetic process///GO:0009536 plastid///GO:0009606 tropism///GO:0009628 response to abiotic stimulus///GO:0009719 response to endogenous stimulus
LOC_Os01g18390	OsRCI2-1 - Putative low temperature and salt responsive protein, expressed	-
LOC_Os01g18584	WRKY9, expressed	GO:0003700 sequence-specific DNA binding transcription factor activity///GO:0006139 nucleobase, nucleoside, nucleotide and nucleic acid metabolic process///GO:0009058 biosynthetic process
LOC_Os01g18744	transferase family protein, putative, expressed	GO:0005575 cellular_component///GO:0008150 biological_process///GO:0008152 metabolic process///GO:0016740 transferase activity
LOC_Os01g19020	peroxidase precursor, putative, expressed	GO:0003824 catalytic activity///GO:0005488 binding///GO:0006950 response to stress///GO:0008152 metabolic process
LOC_Os01g19260	ATPase, putative, expressed	GO:0000003 reproduction///GO:0000166 nucleotide binding///GO:0005739 mitochondrion///GO:0006139 nucleobase, nucleoside, nucleotide and nucleic acid metabolic process///GO:0009056 catabolic process///GO:0009791 post-embryonic development///GO:0016787 hydrolase activity
LOC_Os01g19460	retrotransposon protein, putative, unclassified, expressed	-
LOC_Os01g19940	expressed protein	GO:0003674 molecular_function///GO:0008150 biological_process
LOC_Os01g20980	pectinesterase, putative, expressed	GO:0005618 cell wall///GO:0005623 cell///GO:0008152 metabolic process///GO:0016787 hydrolase activity
LOC_Os01g21250	late embryogenesis abundant protein, putative, expressed	GO:0003674 molecular_function///GO:0006950 response to stress///GO:0007154 cell communication///GO:0009628 response to abiotic stimulus///GO:0009790 embryo development///GO:0009991 response to extracellular stimulus
LOC_Os01g21420	pre-mRNA-splicing factor SF2, putative, expressed	GO:0000166 nucleotide binding///GO:0003676 nucleic acid binding///GO:0003723 RNA binding///GO:0005730 nucleolus///GO:0005829 cytosol///GO:0006139 nucleobase, nucleoside, nucleotide and nucleic acid metabolic process
LOC_Os01g22249	peroxidase precursor, putative, expressed	GO:0003824 catalytic activity///GO:0005515 protein binding///GO:0005783 endoplasmic reticulum///GO:0006950 response to stress///GO:0008152 metabolic process///GO:0009628 response to abiotic stimulus
LOC_Os01g22352	peroxidase precursor, putative, expressed	GO:0003824 catalytic activity///GO:0005488 binding///GO:0005623 cell///GO:0006950 response to stress///GO:0008152 metabolic process
LOC_Os01g24030	AMP-binding enzyme, putative, expressed	GO:0000166 nucleotide binding///GO:0005777 peroxisome///GO:0008152 metabolic process
LOC_Os01g24070	GATA zinc finger domain containing protein, expressed	GO:0003700 sequence-specific DNA binding transcription factor activity///GO:0006139 nucleobase, nucleoside, nucleotide and nucleic acid metabolic process///GO:0009058 biosynthetic process
LOC_Os01g24560	fruit bromelain precursor, putative, expressed	GO:0005515 protein binding///GO:0005623 cell///GO:0008152 metabolic process///GO:0016787 hydrolase activity///GO:0019538 protein metabolic process
LOC_Os01g24710	jacalin-like lectin domain containing protein, expressed	GO:0003674 molecular_function///GO:0005575 cellular_component///GO:0008150 biological_process
LOC_Os01g25386	multidrug resistance-associated protein, putative, expressed	GO:0005215 transporter activity///GO:0005575 cellular_component///GO:0005773 vacuole///GO:0005886 plasma membrane///GO:0006139 nucleobase, nucleoside, nucleotide and nucleic acid metabolic process///GO:0006810 transport///GO:0006950 response to stress///GO:0009056 catabolic process///GO:0009607 response to biotic stimulus///GO:0009628 response to abiotic stimulus///GO:0009987 cellular process///G…
LOC_Os01g25560	RALFL7 - Rapid ALkalinization Factor RALF family protein precursor, expressed	GO:0004871 signal transducer activity///GO:0005575 cellular_component///GO:0005576 extracellular region///GO:0007165 signal transduction///GO:0007267 cell-cell signaling
LOC_Os01g27210	glutathione S-transferase, putative, expressed	GO:0005737 cytoplasm///GO:0008152 metabolic process///GO:0009056 catabolic process///GO:0009987 cellular process///GO:0016740 transferase activity///GO:0019748 secondary metabolic process
LOC_Os01g27340	glutathione S-transferase, putative, expressed	GO:0005737 cytoplasm///GO:0008152 metabolic process///GO:0009056 catabolic process///GO:0009987 cellular process///GO:0016740 transferase activity///GO:0019748 secondary metabolic process
LOC_Os01g27700	laccase precursor protein, putative, expressed	GO:0005488 binding///GO:0005576 extracellular region///GO:0005623 cell///GO:0008150 biological_process///GO:0008152 metabolic process///GO:0009058 biosynthetic process///GO:0009987 cellular process///GO:0019748 secondary metabolic process
LOC_Os01g28030	peroxidase precursor, putative, expressed	GO:0003824 catalytic activity///GO:0005488 binding///GO:0005623 cell///GO:0006950 response to stress///GO:0008152 metabolic process
LOC_Os01g28500	SCP-like extracellular protein, expressed	GO:0003674 molecular_function///GO:0005576 extracellular region///GO:0005618 cell wall///GO:0006950 response to stress///GO:0009607 response to biotic stimulus///GO:0009719 response to endogenous stimulus///GO:0009991 response to extracellular stimulus
LOC_Os01g28840	C4-dicarboxylate transporter/malic acid transport protein, expressed	GO:0005215 transporter activity///GO:0005886 plasma membrane///GO:0006810 transport///GO:0016020 membrane///GO:0019725 cellular homeostasis
LOC_Os01g31420	retrotransposon protein, putative, Ty3-gypsy subclass, expressed	-
LOC_Os01g31870	natural resistance-associated macrophage protein, putative, expressed	GO:0005215 transporter activity///GO:0005886 plasma membrane///GO:0006810 transport///GO:0008150 biological_process///GO:0009987 cellular process///GO:0019725 cellular homeostasis
LOC_Os01g31980	MATE efflux family protein, putative, expressed	GO:0005215 transporter activity///GO:0006810 transport///GO:0009536 plastid///GO:0009987 cellular process///GO:0016020 membrane
LOC_Os01g32120	OsCML11 - Calmodulin-related calcium sensor protein, expressed	GO:0005488 binding///GO:0005515 protein binding///GO:0005773 vacuole///GO:0006810 transport
LOC_Os01g32330	heavy metal-associated domain containing protein, expressed	GO:0005488 binding///GO:0005575 cellular_component///GO:0006810 transport
LOC_Os01g34010	expressed protein	GO:0005488 binding///GO:0005575 cellular_component///GO:0008150 biological_process
LOC_Os01g37050	ribonuclease III domain protein, putative, expressed	GO:0003723 RNA binding///GO:0004518 nuclease activity///GO:0005634 nucleus///GO:0005737 cytoplasm///GO:0006139 nucleobase, nucleoside, nucleotide and nucleic acid metabolic process///GO:0008152 metabolic process
LOC_Os01g37630	esterase, putative, expressed	GO:0005575 cellular_component///GO:0008152 metabolic process///GO:0016787 hydrolase activity
LOC_Os01g37650	esterase, putative, expressed	GO:0005575 cellular_component///GO:0008152 metabolic process///GO:0016787 hydrolase activity
LOC_Os01g38110	cytochrome P450, putative, expressed	GO:0003674 molecular_function///GO:0003824 catalytic activity///GO:0005488 binding///GO:0008152 metabolic process///GO:0019825 oxygen binding
LOC_Os01g38190	plant protein of unknown function domain containing protein, expressed	GO:0003674 molecular_function///GO:0005575 cellular_component///GO:0008150 biological_process
LOC_Os01g38229	peptidyl-prolyl isomerase, putative, expressed	GO:0003824 catalytic activity///GO:0005488 binding///GO:0005515 protein binding///GO:0005634 nucleus///GO:0005737 cytoplasm///GO:0005829 cytosol///GO:0006464 protein modification process///GO:0006950 response to stress///GO:0008150 biological_process///GO:0009628 response to abiotic stimulus///GO:0016020 membrane
LOC_Os01g38359	peptidyl-prolyl cis-trans isomerase, FKBP-type, putative, expressed	GO:0003824 catalytic activity///GO:0005488 binding///GO:0005515 protein binding///GO:0005773 vacuole///GO:0006464 protein modification process///GO:0016020 membrane
LOC_Os01g38580	beta,beta-carotene 9,10-dioxygenase, putative, expressed	GO:0003824 catalytic activity///GO:0006629 lipid metabolic process///GO:0006810 transport///GO:0007275 multicellular organismal development///GO:0008152 metabolic process///GO:0009056 catabolic process///GO:0009536 plastid///GO:0009653 anatomical structure morphogenesis///GO:0009719 response to endogenous stimulus///GO:0009987 cellular process
LOC_Os01g38660	expressed protein	GO:0003674 molecular_function///GO:0005886 plasma membrane///GO:0008150 biological_process
LOC_Os01g39000	ZmGR2c, putative, expressed	-
LOC_Os01g39330	helix-loop-helix DNA-binding domain containing protein, expressed	GO:0003677 DNA binding///GO:0003700 sequence-specific DNA binding transcription factor activity///GO:0005634 nucleus///GO:0006139 nucleobase, nucleoside, nucleotide and nucleic acid metabolic process///GO:0008150 biological_process///GO:0009058 biosynthetic process
LOC_Os01g39860	1-aminocyclopropane-1-carboxylate oxidase protein, putative, expressed	GO:0003824 catalytic activity///GO:0005575 cellular_component///GO:0008152 metabolic process///GO:0009058 biosynthetic process///GO:0009987 cellular process
LOC_Os01g40200	XIK, putative, expressed	GO:0003774 motor activity///GO:0005856 cytoskeleton///GO:0008152 metabolic process///GO:0009987 cellular process
LOC_Os01g40660	methyltransferase, putative, expressed	GO:0005575 cellular_component///GO:0008152 metabolic process///GO:0009987 cellular process///GO:0016740 transferase activity
LOC_Os01g40870	aldehyde dehydrogenase, putative, expressed	GO:0003824 catalytic activity///GO:0008152 metabolic process///GO:0009058 biosynthetic process///GO:0009987 cellular process///GO:0019748 secondary metabolic process
LOC_Os01g41120	retrotransposon protein, putative, Ty3-gypsy subclass, expressed	-
LOC_Os01g41430	UDP-glucoronosyl and UDP-glucosyl transferase, putative, expressed	GO:0008152 metabolic process///GO:0009607 response to biotic stimulus///GO:0016740 transferase activity
LOC_Os01g41810	cytochrome P450 72A1, putative, expressed	GO:0003674 molecular_function///GO:0003824 catalytic activity///GO:0005488 binding///GO:0005623 cell///GO:0008152 metabolic process///GO:0019825 oxygen binding
LOC_Os01g42860	inhibitor I family protein, putative, expressed	GO:0005575 cellular_component///GO:0006950 response to stress///GO:0008152 metabolic process///GO:0030234 enzyme regulator activity
LOC_Os01g43320	transmembrane amino acid transporter protein, putative, expressed	GO:0005215 transporter activity///GO:0005886 plasma membrane///GO:0006810 transport///GO:0009987 cellular process///GO:0016020 membrane
LOC_Os01g43490	polygalacturonase, putative, expressed	GO:0005623 cell///GO:0005975 carbohydrate metabolic process///GO:0016787 hydrolase activity
LOC_Os01g43650	WRKY11, expressed	GO:0003700 sequence-specific DNA binding transcription factor activity///GO:0006139 nucleobase, nucleoside, nucleotide and nucleic acid metabolic process///GO:0009058 biosynthetic process
LOC_Os01g43700	cytochrome P450 72A1, putative, expressed	GO:0003674 molecular_function///GO:0003824 catalytic activity///GO:0005488 binding///GO:0005623 cell///GO:0008152 metabolic process///GO:0019825 oxygen binding
LOC_Os01g43710	cytochrome P450 72A1, putative, expressed	GO:0003674 molecular_function///GO:0003824 catalytic activity///GO:0005488 binding///GO:0005623 cell///GO:0008152 metabolic process///GO:0019825 oxygen binding
LOC_Os01g43890	OsSCP4 - Putative Serine Carboxypeptidase homologue, expressed	GO:0005773 vacuole///GO:0016787 hydrolase activity///GO:0019538 protein metabolic process
LOC_Os01g44130	aspartic proteinase oryzasin-1 precursor, putative, expressed	GO:0005575 cellular_component///GO:0005773 vacuole///GO:0005829 cytosol///GO:0006950 response to stress///GO:0009628 response to abiotic stimulus///GO:0016787 hydrolase activity///GO:0019538 protein metabolic process
LOC_Os01g45110	anthocyanin 3-O-beta-glucosyltransferase, putative, expressed	GO:0005829 cytosol///GO:0008152 metabolic process///GO:0009607 response to biotic stimulus///GO:0016740 transferase activity
LOC_Os01g45250	DUF1645 domain containing protein, putative, expressed	GO:0003674 molecular_function///GO:0008150 biological_process
LOC_Os01g45274	carbonic anhydrase, chloroplast precursor, putative, expressed	GO:0003824 catalytic activity///GO:0005488 binding///GO:0005515 protein binding///GO:0005576 extracellular region///GO:0006950 response to stress///GO:0008150 biological_process///GO:0008152 metabolic process///GO:0009536 plastid///GO:0009579 thylakoid///GO:0009607 response to biotic stimulus///GO:0009628 response to abiotic stimulus///GO:0009987 cellular process///GO:0016020 membrane
LOC_Os01g45670	expressed protein	-
LOC_Os01g45700	expressed protein	-
LOC_Os01g45730	zinc finger C-x8-C-x5-C-x3-H type family protein, expressed	GO:0003676 nucleic acid binding///GO:0005488 binding///GO:0008150 biological_process
LOC_Os01g45830	sulfate transporter, putative, expressed	GO:0005215 transporter activity///GO:0005773 vacuole///GO:0006810 transport///GO:0009987 cellular process
LOC_Os01g46169	GDSL-like lipase/acylhydrolase, putative, expressed	GO:0005618 cell wall///GO:0006629 lipid metabolic process///GO:0008152 metabolic process///GO:0016787 hydrolase activity
LOC_Os01g47070	glycosyl hydrolase, putative, expressed	GO:0003824 catalytic activity///GO:0005488 binding///GO:0005623 cell///GO:0006950 response to stress///GO:0007154 cell communication///GO:0008152 metabolic process///GO:0009628 response to abiotic stimulus///GO:0009991 response to extracellular stimulus///GO:0016787 hydrolase activity
LOC_Os01g47300	retrotransposon protein, putative, unclassified, expressed	-
LOC_Os01g47560	WRKY16, expressed	GO:0003700 sequence-specific DNA binding transcription factor activity///GO:0006139 nucleobase, nucleoside, nucleotide and nucleic acid metabolic process///GO:0009058 biosynthetic process
LOC_Os01g47570	expressed protein	GO:0003674 molecular_function///GO:0008150 biological_process///GO:0016020 membrane
LOC_Os01g47580	lipid phosphatase protein, putative, expressed	GO:0005886 plasma membrane///GO:0007165 signal transduction///GO:0008152 metabolic process///GO:0009719 response to endogenous stimulus///GO:0009987 cellular process///GO:0016787 hydrolase activity
LOC_Os01g47710	homeobox domain containing protein, expressed	GO:0000003 reproduction///GO:0003700 sequence-specific DNA binding transcription factor activity///GO:0005634 nucleus///GO:0005737 cytoplasm///GO:0006139 nucleobase, nucleoside, nucleotide and nucleic acid metabolic process///GO:0007275 multicellular organismal development///GO:0009058 biosynthetic process///GO:0009719 response to endogenous stimulus///GO:0009790 embryo development///GO:0009791 p…
LOC_Os01g48000	S-locus-like receptor protein kinase, putative, expressed	GO:0000166 nucleotide binding///GO:0005515 protein binding///GO:0005886 plasma membrane///GO:0006464 protein modification process///GO:0008152 metabolic process///GO:0009987 cellular process///GO:0016301 kinase activity///GO:0030246 carbohydrate binding
LOC_Os01g48130	no apical meristem protein, putative, expressed	GO:0003700 sequence-specific DNA binding transcription factor activity///GO:0005634 nucleus///GO:0006139 nucleobase, nucleoside, nucleotide and nucleic acid metabolic process///GO:0007275 multicellular organismal development///GO:0009058 biosynthetic process///GO:0009987 cellular process
LOC_Os01g48710	heavy metal-associated domain containing protein, expressed	GO:0005488 binding///GO:0005575 cellular_component///GO:0006810 transport
LOC_Os01g48790	YT521-B-like family domain containing protein, expressed	GO:0003674 molecular_function///GO:0008150 biological_process
LOC_Os01g49529	OsWAK10d - OsWAK receptor-like cytoplasmic kinase OsWAK-RLCK, expressed	GO:0000166 nucleotide binding///GO:0005886 plasma membrane///GO:0006464 protein modification process///GO:0008152 metabolic process///GO:0009987 cellular process///GO:0016301 kinase activity
LOC_Os01g49640	LTPL149 - Protease inhibitor/seed storage/LTP family protein precursor, expressed	GO:0005623 cell///GO:0006810 transport///GO:0008289 lipid binding
LOC_Os01g49820	lipid phosphatase protein, putative, expressed	GO:0005886 plasma membrane///GO:0007165 signal transduction///GO:0008152 metabolic process///GO:0009719 response to endogenous stimulus///GO:0009987 cellular process///GO:0016787 hydrolase activity
LOC_Os01g50080	MDR-like ABC transporter, putative, expressed	GO:0005215 transporter activity///GO:0005575 cellular_component///GO:0005886 plasma membrane///GO:0006139 nucleobase, nucleoside, nucleotide and nucleic acid metabolic process///GO:0006810 transport///GO:0007165 signal transduction///GO:0007275 multicellular organismal development///GO:0009056 catabolic process///GO:0009606 tropism///GO:0009628 response to abiotic stimulus///GO:0009653 anatomical…
LOC_Os01g50160	MDR-like ABC transporter, putative, expressed	GO:0005215 transporter activity///GO:0005575 cellular_component///GO:0005886 plasma membrane///GO:0006139 nucleobase, nucleoside, nucleotide and nucleic acid metabolic process///GO:0006810 transport///GO:0009056 catabolic process///GO:0009987 cellular process///GO:0016787 hydrolase activity
LOC_Os01g50460	nodulin MtN3 family protein, putative, expressed	GO:0003674 molecular_function///GO:0005215 transporter activity///GO:0005623 cell///GO:0005886 plasma membrane///GO:0006810 transport///GO:0008150 biological_process///GO:0009987 cellular process///GO:0016020 membrane
LOC_Os01g50720	MYB family transcription factor, putative, expressed	GO:0006139 nucleobase, nucleoside, nucleotide and nucleic acid metabolic process///GO:0009058 biosynthetic process
LOC_Os01g51570	glycosyl hydrolases family 17, putative, expressed	GO:0005515 protein binding///GO:0005576 extracellular region///GO:0005618 cell wall///GO:0005773 vacuole///GO:0006950 response to stress///GO:0008152 metabolic process///GO:0009607 response to biotic stimulus///GO:0009628 response to abiotic stimulus///GO:0016787 hydrolase activity
LOC_Os01g51780	auxin efflux carrier component, putative, expressed	GO:0005215 transporter activity///GO:0005623 cell///GO:0005886 plasma membrane///GO:0006810 transport///GO:0007275 multicellular organismal development///GO:0009606 tropism///GO:0009628 response to abiotic stimulus///GO:0009653 anatomical structure morphogenesis///GO:0009987 cellular process///GO:0016020 membrane///GO:0016043 cellular component organization///GO:0016049 cell growth///GO:0030154 c…
LOC_Os01g52030	zinc finger A20 and AN1 domain-containing stress-associated protein, putative, expressed	GO:0003677 DNA binding///GO:0005488 binding///GO:0005575 cellular_component///GO:0008150 biological_process
LOC_Os01g52130	sulfate transporter, putative, expressed	GO:0005215 transporter activity///GO:0006810 transport///GO:0009987 cellular process///GO:0016020 membrane
LOC_Os01g52340	NB-ARC domain containing protein, expressed	GO:0005515 protein binding///GO:0006950 response to stress
LOC_Os01g52770	GDSL-like lipase/acylhydrolase, putative, expressed	GO:0005623 cell///GO:0006629 lipid metabolic process///GO:0008152 metabolic process///GO:0016787 hydrolase activity
LOC_Os01g53040	WRKY14, expressed	GO:0003700 sequence-specific DNA binding transcription factor activity///GO:0006139 nucleobase, nucleoside, nucleotide and nucleic acid metabolic process///GO:0009058 biosynthetic process
LOC_Os01g53240	BURP domain containing protein, expressed	GO:0003674 molecular_function///GO:0005623 cell///GO:0006950 response to stress///GO:0009628 response to abiotic stimulus///GO:0009719 response to endogenous stimulus
LOC_Os01g53294	respiratory burst oxidase protein B, putative, expressed	GO:0003824 catalytic activity///GO:0005886 plasma membrane///GO:0006950 response to stress///GO:0007165 signal transduction///GO:0008152 metabolic process///GO:0008219 cell death///GO:0009058 biosynthetic process///GO:0009719 response to endogenous stimulus///GO:0009987 cellular process
LOC_Os01g53430	anthocyanidin 5,3-O-glucosyltransferase, putative, expressed	GO:0005829 cytosol///GO:0008152 metabolic process///GO:0016740 transferase activity
LOC_Os01g53810	peptidase, putative, expressed	GO:0005773 vacuole///GO:0016787 hydrolase activity///GO:0019538 protein metabolic process
LOC_Os01g54300	OsMan02 - Endo-Beta-Mannanase, expressed	GO:0003824 catalytic activity///GO:0005488 binding///GO:0005623 cell///GO:0005975 carbohydrate metabolic process///GO:0008152 metabolic process///GO:0016787 hydrolase activity
LOC_Os01g54350	protein kinase domain containing protein, expressed	GO:0005829 cytosol///GO:0005886 plasma membrane///GO:0006464 protein modification process///GO:0008152 metabolic process///GO:0009987 cellular process///GO:0016301 kinase activity
LOC_Os01g54450	DUF584 domain containing protein, putative, expressed	GO:0003674 molecular_function///GO:0005575 cellular_component///GO:0009719 response to endogenous stimulus
LOC_Os01g54620	CESA4 - cellulose synthase, expressed	GO:0005618 cell wall///GO:0005886 plasma membrane///GO:0005975 carbohydrate metabolic process///GO:0006629 lipid metabolic process///GO:0006950 response to stress///GO:0008152 metabolic process///GO:0009058 biosynthetic process///GO:0009607 response to biotic stimulus///GO:0009628 response to abiotic stimulus///GO:0009987 cellular process///GO:0016740 transferase activity///GO:0019748 secondary m…
LOC_Os01g54890	ethylene-responsive transcription factor 2, putative, expressed	GO:0003677 DNA binding///GO:0003700 sequence-specific DNA binding transcription factor activity///GO:0005634 nucleus///GO:0006139 nucleobase, nucleoside, nucleotide and nucleic acid metabolic process///GO:0006950 response to stress///GO:0007165 signal transduction///GO:0008150 biological_process///GO:0009058 biosynthetic process///GO:0009607 response to biotic stimulus///GO:0009719 response to en…
LOC_Os01g55940	OsGH3.2 - Probable indole-3-acetic acid-amido synthetase, expressed	GO:0003824 catalytic activity///GO:0008150 biological_process///GO:0008152 metabolic process///GO:0009719 response to endogenous stimulus
LOC_Os01g56420	ctr copper transporter family protein, putative, expressed	GO:0000003 reproduction///GO:0005215 transporter activity///GO:0006810 transport///GO:0007275 multicellular organismal development///GO:0009987 cellular process///GO:0016020 membrane///GO:0030154 cell differentiation
LOC_Os01g57610	OsGH3.1 - Probable indole-3-acetic acid-amido synthetase, expressed	GO:0003824 catalytic activity///GO:0005737 cytoplasm///GO:0007165 signal transduction///GO:0008150 biological_process///GO:0008152 metabolic process///GO:0009536 plastid///GO:0009653 anatomical structure morphogenesis///GO:0009719 response to endogenous stimulus///GO:0016043 cellular component organization///GO:0016049 cell growth
LOC_Os01g57730	peroxidase precursor, putative, expressed	GO:0003824 catalytic activity///GO:0005488 binding///GO:0005623 cell///GO:0006950 response to stress///GO:0008152 metabolic process
LOC_Os01g57770	OsPOP4 - Putative Prolyl Oligopeptidase homologue, expressed	GO:0003824 catalytic activity///GO:0005975 carbohydrate metabolic process///GO:0006950 response to stress///GO:0008152 metabolic process///GO:0009056 catabolic process///GO:0009987 cellular process///GO:0016787 hydrolase activity
LOC_Os01g57854	pectinesterase, putative, expressed	GO:0005618 cell wall///GO:0005773 vacuole///GO:0005829 cytosol///GO:0008150 biological_process///GO:0008152 metabolic process///GO:0016020 membrane///GO:0016787 hydrolase activity///GO:0030234 enzyme regulator activity
LOC_Os01g58194	protein disulfide isomerase, putative, expressed	GO:0003674 molecular_function///GO:0003824 catalytic activity///GO:0005829 cytosol///GO:0007275 multicellular organismal development///GO:0008150 biological_process///GO:0008152 metabolic process///GO:0009605 response to external stimulus///GO:0009653 anatomical structure morphogenesis///GO:0009856 pollination///GO:0016043 cellular component organization///GO:0016049 cell growth///GO:0030154 cell…
LOC_Os01g58290	OsSub9 - Putative Subtilisin homologue, expressed	GO:0005515 protein binding///GO:0005576 extracellular region///GO:0005618 cell wall///GO:0008152 metabolic process///GO:0016787 hydrolase activity///GO:0019538 protein metabolic process
LOC_Os01g58640	nucleotide pyrophosphatase/phosphodiesterase, putative, expressed	GO:0005488 binding///GO:0005515 protein binding///GO:0005623 cell///GO:0008150 biological_process///GO:0008152 metabolic process///GO:0009987 cellular process///GO:0016787 hydrolase activity
LOC_Os01g58890	cysteine proteinase inhibitor precursor protein, putative, expressed	GO:0005488 binding///GO:0005829 cytosol///GO:0008152 metabolic process///GO:0009628 response to abiotic stimulus///GO:0030234 enzyme regulator activity
LOC_Os01g59000	cytochrome P450, putative, expressed	GO:0003674 molecular_function///GO:0003824 catalytic activity///GO:0005488 binding///GO:0005623 cell///GO:0008152 metabolic process///GO:0019825 oxygen binding
LOC_Os01g60770	expansin precursor, putative, expressed	GO:0005618 cell wall///GO:0009628 response to abiotic stimulus///GO:0009653 anatomical structure morphogenesis///GO:0009719 response to endogenous stimulus///GO:0009987 cellular process///GO:0016043 cellular component organization///GO:0016049 cell growth
LOC_Os01g60960	DUF260 domain containing protein, putative, expressed	GO:0005515 protein binding///GO:0005634 nucleus///GO:0008150 biological_process
LOC_Os01g61070	heavy metal-associated domain containing protein, expressed	GO:0005488 binding///GO:0005575 cellular_component///GO:0006810 transport
LOC_Os01g61190	exo70 exocyst complex subunit, putative, expressed	GO:0005576 extracellular region///GO:0005737 cytoplasm///GO:0005829 cytosol///GO:0005886 plasma membrane///GO:0006810 transport///GO:0009987 cellular process
LOC_Os01g61440	expressed protein	GO:0003674 molecular_function///GO:0008150 biological_process///GO:0009536 plastid
LOC_Os01g61460	leaf senescence related protein, putative, expressed	GO:0003674 molecular_function///GO:0005575 cellular_component///GO:0006139 nucleobase, nucleoside, nucleotide and nucleic acid metabolic process///GO:0006950 response to stress///GO:0009058 biosynthetic process///GO:0009628 response to abiotic stimulus
LOC_Os01g61510	ammonium transporter protein, putative, expressed	GO:0005215 transporter activity///GO:0005575 cellular_component///GO:0005886 plasma membrane///GO:0006810 transport///GO:0009607 response to biotic stimulus///GO:0009987 cellular process
LOC_Os01g61570	GDSL-like lipase/acylhydrolase, putative, expressed	GO:0005623 cell///GO:0006629 lipid metabolic process///GO:0008152 metabolic process///GO:0016787 hydrolase activity
LOC_Os01g61940	white-brown complex homolog protein, putative, expressed	GO:0005215 transporter activity///GO:0006139 nucleobase, nucleoside, nucleotide and nucleic acid metabolic process///GO:0006810 transport///GO:0009056 catabolic process///GO:0009987 cellular process///GO:0016020 membrane///GO:0016787 hydrolase activity
LOC_Os01g61980	expressed protein	GO:0003674 molecular_function///GO:0005575 cellular_component///GO:0008150 biological_process
LOC_Os01g62010	hydrolase, alpha/beta fold family domain containing protein, expressed	GO:0003824 catalytic activity///GO:0008152 metabolic process
LOC_Os01g62130	ZOS1-14 - C2H2 zinc finger protein, expressed	GO:0003676 nucleic acid binding///GO:0003700 sequence-specific DNA binding transcription factor activity///GO:0005488 binding///GO:0005622 intracellular///GO:0006139 nucleobase, nucleoside, nucleotide and nucleic acid metabolic process///GO:0009058 biosynthetic process
LOC_Os01g62480	laccase precursor protein, putative, expressed	GO:0003824 catalytic activity///GO:0005576 extracellular region///GO:0005623 cell///GO:0008152 metabolic process///GO:0009058 biosynthetic process///GO:0009987 cellular process///GO:0019748 secondary metabolic process
LOC_Os01g62490	laccase precursor protein, putative, expressed	GO:0003824 catalytic activity///GO:0005576 extracellular region///GO:0005623 cell///GO:0008152 metabolic process///GO:0009058 biosynthetic process///GO:0009987 cellular process///GO:0019748 secondary metabolic process
LOC_Os01g62980	LTPL101 - Protease inhibitor/seed storage/LTP family protein precursor, expressed	GO:0005623 cell///GO:0006810 transport///GO:0008289 lipid binding
LOC_Os01g63180	laccase-6 precursor, putative, expressed	-
LOC_Os01g63540	cytochrome P450, putative, expressed	GO:0003824 catalytic activity///GO:0005773 vacuole///GO:0006629 lipid metabolic process///GO:0008152 metabolic process///GO:0009058 biosynthetic process///GO:0009987 cellular process///GO:0019748 secondary metabolic process///GO:0019825 oxygen binding
LOC_Os01g63854	transmembrane amino acid transporter protein, putative, expressed	-
LOC_Os01g63980	ZOS1-17 - C2H2 zinc finger protein, expressed	GO:0003676 nucleic acid binding///GO:0003700 sequence-specific DNA binding transcription factor activity///GO:0005488 binding///GO:0005634 nucleus///GO:0006139 nucleobase, nucleoside, nucleotide and nucleic acid metabolic process///GO:0009058 biosynthetic process
LOC_Os01g64110	glycosyl hydrolase, putative, expressed	GO:0003824 catalytic activity///GO:0005488 binding///GO:0005623 cell///GO:0006950 response to stress///GO:0007154 cell communication///GO:0008152 metabolic process///GO:0009628 response to abiotic stimulus///GO:0009991 response to extracellular stimulus///GO:0016787 hydrolase activity
LOC_Os01g64120	2Fe-2S iron-sulfur cluster binding domain containing protein, expressed	GO:0003674 molecular_function///GO:0005488 binding///GO:0006091 generation of precursor metabolites and energy///GO:0009536 plastid
LOC_Os01g64170	glycosyl hydrolases family 17, putative, expressed	GO:0003824 catalytic activity///GO:0005488 binding///GO:0005634 nucleus///GO:0005737 cytoplasm///GO:0005886 plasma membrane///GO:0005975 carbohydrate metabolic process///GO:0008152 metabolic process///GO:0016787 hydrolase activity
LOC_Os01g64910	anthocyanidin 5,3-O-glucosyltransferase, putative, expressed	GO:0005829 cytosol///GO:0008152 metabolic process///GO:0016740 transferase activity
LOC_Os01g65110	POT family protein, expressed	GO:0005215 transporter activity///GO:0006810 transport///GO:0016020 membrane
LOC_Os01g65670	amino acid transporter, putative, expressed	GO:0005215 transporter activity///GO:0006810 transport///GO:0009987 cellular process///GO:0016020 membrane
LOC_Os01g65680	4,5-DOPA dioxygenase extradiol, putative, expressed	GO:0003824 catalytic activity///GO:0005488 binding///GO:0008152 metabolic process///GO:0009987 cellular process
LOC_Os01g65690	4,5-DOPA dioxygenase extradiol, putative, expressed	GO:0003824 catalytic activity///GO:0005488 binding///GO:0008152 metabolic process///GO:0009987 cellular process
LOC_Os01g66610	serine/threonine-protein kinase receptor precursor, putative, expressed	GO:0000166 nucleotide binding///GO:0005623 cell///GO:0006464 protein modification process///GO:0009875 pollen-pistil interaction///GO:0016301 kinase activity///GO:0030246 carbohydrate binding
LOC_Os01g66760	inactive receptor kinase At2g26730 precursor, putative, expressed	GO:0000166 nucleotide binding///GO:0005515 protein binding///GO:0005634 nucleus///GO:0005886 plasma membrane///GO:0006464 protein modification process///GO:0007165 signal transduction///GO:0016301 kinase activity
LOC_Os01g66860	serine/threonine protein kinase, putative, expressed	GO:0006464 protein modification process///GO:0008152 metabolic process///GO:0009987 cellular process///GO:0016301 kinase activity
LOC_Os01g66900	expressed protein	GO:0003824 catalytic activity///GO:0008152 metabolic process///GO:0009056 catabolic process///GO:0009987 cellular process///GO:0016020 membrane
LOC_Os01g67010	expressed protein	GO:0003824 catalytic activity///GO:0008152 metabolic process///GO:0009056 catabolic process///GO:0009987 cellular process///GO:0016020 membrane
LOC_Os01g67030	auxin-responsive protein, putative, expressed	GO:0003824 catalytic activity///GO:0008152 metabolic process///GO:0009056 catabolic process///GO:0009987 cellular process///GO:0016020 membrane
LOC_Os01g67090	IQ calmodulin-binding motif domain containing protein, expressed	GO:0005515 protein binding///GO:0005886 plasma membrane
LOC_Os01g68020	BTBZ2 - Bric-a-Brac, Tramtrack, and Broad Complex BTB domain with TAZ zinc finger and Calmodulin-binding domains, expressed	GO:0003700 sequence-specific DNA binding transcription factor activity///GO:0005515 protein binding///GO:0005634 nucleus///GO:0005737 cytoplasm///GO:0006139 nucleobase, nucleoside, nucleotide and nucleic acid metabolic process///GO:0006950 response to stress///GO:0007165 signal transduction///GO:0007275 multicellular organismal development///GO:0008150 biological_process///GO:0008152 metabolic pr…
LOC_Os01g68540	rho GDP-dissociation inhibitor 1, putative, expressed	GO:0005515 protein binding///GO:0005737 cytoplasm///GO:0007275 multicellular organismal development///GO:0008152 metabolic process///GO:0009653 anatomical structure morphogenesis///GO:0016043 cellular component organization///GO:0016049 cell growth///GO:0030154 cell differentiation///GO:0030234 enzyme regulator activity
LOC_Os01g68680	tetratricopeptide repeat domain containing protein, expressed	GO:0005975 carbohydrate metabolic process///GO:0006464 protein modification process///GO:0009058 biosynthetic process///GO:0016740 transferase activity
LOC_Os01g69050	lysine ketoglutarate reductase trans-splicing related 1, putative, expressed	-
LOC_Os01g70200	exostosin family domain containing protein, expressed	GO:0003824 catalytic activity///GO:0005623 cell///GO:0005975 carbohydrate metabolic process///GO:0008152 metabolic process///GO:0009058 biosynthetic process///GO:0009987 cellular process///GO:0016020 membrane///GO:0016740 transferase activity
LOC_Os01g70590	DUF567 domain containing protein, putative, expressed	GO:0003674 molecular_function///GO:0005575 cellular_component///GO:0008150 biological_process
LOC_Os01g70870	ZOS1-23 - C2H2 zinc finger protein, expressed	GO:0000003 reproduction///GO:0003676 nucleic acid binding///GO:0003700 sequence-specific DNA binding transcription factor activity///GO:0005488 binding///GO:0005515 protein binding///GO:0005634 nucleus///GO:0006139 nucleobase, nucleoside, nucleotide and nucleic acid metabolic process///GO:0007165 signal transduction///GO:0009058 biosynthetic process///GO:0009719 response to endogenous stimulus///…
LOC_Os01g71080	xylanase inhibitor, putative, expressed	GO:0005618 cell wall///GO:0006950 response to stress///GO:0008152 metabolic process///GO:0009628 response to abiotic stimulus///GO:0016787 hydrolase activity
LOC_Os01g71094	basic 7S globulin 2 precursor, putative, expressed	GO:0005575 cellular_component///GO:0005618 cell wall///GO:0005886 plasma membrane///GO:0006950 response to stress///GO:0008152 metabolic process///GO:0009628 response to abiotic stimulus///GO:0016020 membrane///GO:0016787 hydrolase activity
LOC_Os01g71350	glycosyl hydrolases family 17, putative, expressed	GO:0005515 protein binding///GO:0005576 extracellular region///GO:0005618 cell wall///GO:0005773 vacuole///GO:0006950 response to stress///GO:0008152 metabolic process///GO:0009607 response to biotic stimulus///GO:0009628 response to abiotic stimulus///GO:0016787 hydrolase activity
LOC_Os01g71624	expressed protein	-
LOC_Os01g71670	glycosyl hydrolases family 17, putative, expressed	GO:0003824 catalytic activity///GO:0005488 binding///GO:0005618 cell wall///GO:0005773 vacuole///GO:0006950 response to stress///GO:0008152 metabolic process///GO:0009607 response to biotic stimulus///GO:0009628 response to abiotic stimulus///GO:0016020 membrane///GO:0016787 hydrolase activity
LOC_Os01g71740	amino acid permease family protein, putative, expressed	GO:0005215 transporter activity///GO:0006810 transport///GO:0009987 cellular process///GO:0016020 membrane
LOC_Os01g71760	amino acid permease family protein, putative, expressed	GO:0005215 transporter activity///GO:0006810 transport///GO:0009987 cellular process///GO:0016020 membrane
LOC_Os01g71830	glycosyl hydrolases family 17, putative, expressed	GO:0003824 catalytic activity///GO:0005488 binding///GO:0005618 cell wall///GO:0005773 vacuole///GO:0006950 response to stress///GO:0008152 metabolic process///GO:0009607 response to biotic stimulus///GO:0009628 response to abiotic stimulus///GO:0016020 membrane///GO:0016787 hydrolase activity
LOC_Os01g71860	glycosyl hydrolases family 17, putative, expressed	GO:0003824 catalytic activity///GO:0005488 binding///GO:0005618 cell wall///GO:0005773 vacuole///GO:0006950 response to stress///GO:0008152 metabolic process///GO:0009607 response to biotic stimulus///GO:0009628 response to abiotic stimulus///GO:0016020 membrane///GO:0016787 hydrolase activity
LOC_Os01g72130	glutathione S-transferase, putative, expressed	GO:0005737 cytoplasm///GO:0005829 cytosol///GO:0008150 biological_process///GO:0008152 metabolic process///GO:0009056 catabolic process///GO:0009987 cellular process///GO:0016740 transferase activity///GO:0019748 secondary metabolic process
LOC_Os01g72170	glutathione S-transferase, putative, expressed	GO:0005737 cytoplasm///GO:0008150 biological_process///GO:0008152 metabolic process///GO:0009056 catabolic process///GO:0009987 cellular process///GO:0016740 transferase activity///GO:0019748 secondary metabolic process
LOC_Os01g72370	helix-loop-helix DNA-binding domain containing protein, expressed	GO:0003677 DNA binding///GO:0003700 sequence-specific DNA binding transcription factor activity///GO:0005634 nucleus///GO:0006139 nucleobase, nucleoside, nucleotide and nucleic acid metabolic process///GO:0006950 response to stress///GO:0009058 biosynthetic process///GO:0009628 response to abiotic stimulus
LOC_Os01g72420	C2 domain containing protein, putative, expressed	GO:0003674 molecular_function///GO:0005575 cellular_component///GO:0008150 biological_process
LOC_Os01g72460	NADPH quinone oxidoreductase, putative, expressed	GO:0003824 catalytic activity///GO:0005829 cytosol///GO:0005886 plasma membrane///GO:0006950 response to stress///GO:0008152 metabolic process///GO:0009536 plastid///GO:0009607 response to biotic stimulus///GO:0009628 response to abiotic stimulus
LOC_Os01g72600	spotted leaf 11, putative, expressed	GO:0005488 binding///GO:0005575 cellular_component///GO:0008150 biological_process
LOC_Os01g72610	glycosyltransferase, putative, expressed	GO:0008150 biological_process///GO:0008152 metabolic process///GO:0016740 transferase activity
LOC_Os01g72810	secreted glycoprotein, putative, expressed	GO:0005623 cell///GO:0008150 biological_process///GO:0030246 carbohydrate binding
LOC_Os01g73024	expressed protein	-
LOC_Os01g73040	CBS domain-containing protein, putative, expressed	-
LOC_Os01g73170	peroxidase precursor, putative, expressed	GO:0003824 catalytic activity///GO:0005488 binding///GO:0005575 cellular_component///GO:0005618 cell wall///GO:0005773 vacuole///GO:0006950 response to stress///GO:0008152 metabolic process///GO:0016020 membrane
LOC_Os01g73200	peroxidase precursor, putative, expressed	GO:0003824 catalytic activity///GO:0005488 binding///GO:0005575 cellular_component///GO:0005618 cell wall///GO:0005773 vacuole///GO:0006950 response to stress///GO:0008152 metabolic process///GO:0016020 membrane
LOC_Os01g73940	expressed protein	-
LOC_Os01g73960	drought induced 19 protein, putative, expressed	GO:0006950 response to stress///GO:0009628 response to abiotic stimulus
LOC_Os01g73980	xylem cysteine proteinase 2 precursor, putative, expressed	GO:0005618 cell wall///GO:0008219 cell death///GO:0016787 hydrolase activity///GO:0019538 protein metabolic process///GO:0030154 cell differentiation
LOC_Os01g74110	metal cation transporter, putative, expressed	GO:0005215 transporter activity///GO:0005886 plasma membrane///GO:0006810 transport///GO:0008152 metabolic process///GO:0009987 cellular process///GO:0016740 transferase activity
LOC_Os01g74200	protein kinase domain containing protein, expressed	GO:0000166 nucleotide binding///GO:0005886 plasma membrane///GO:0006464 protein modification process///GO:0008152 metabolic process///GO:0009058 biosynthetic process///GO:0009987 cellular process///GO:0016301 kinase activity
LOC_Os01g74320	ubiquitin ligase, putative, expressed	GO:0005488 binding///GO:0005515 protein binding
LOC_Os01g74410	MYB family transcription factor, putative, expressed	GO:0003677 DNA binding///GO:0003700 sequence-specific DNA binding transcription factor activity///GO:0005634 nucleus///GO:0006139 nucleobase, nucleoside, nucleotide and nucleic acid metabolic process///GO:0008150 biological_process///GO:0009058 biosynthetic process
LOC_Os02g01060	harpin-induced protein 1 domain containing protein, expressed	GO:0003674 molecular_function///GO:0005575 cellular_component///GO:0008150 biological_process
LOC_Os02g01220	rhodanese-like domain containing protein, putative, expressed	GO:0008150 biological_process
LOC_Os02g01810	expressed protein	-
LOC_Os02g02340	glycerol-3-phosphate acyltransferase, putative, expressed	GO:0006629 lipid metabolic process///GO:0008152 metabolic process///GO:0009058 biosynthetic process///GO:0009908 flower development///GO:0009987 cellular process///GO:0016740 transferase activity
LOC_Os02g02780	protein kinase family protein, putative, expressed	GO:0005829 cytosol///GO:0006464 protein modification process///GO:0009987 cellular process///GO:0016043 cellular component organization///GO:0016301 kinase activity
LOC_Os02g02830	ubiquitin-conjugating enzyme, putative, expressed	GO:0003824 catalytic activity///GO:0005886 plasma membrane///GO:0006464 protein modification process///GO:0009056 catabolic process///GO:0009987 cellular process///GO:0019538 protein metabolic process
LOC_Os02g03020	EF hand family protein, putative, expressed	GO:0005488 binding///GO:0005515 protein binding///GO:0007275 multicellular organismal development///GO:0009653 anatomical structure morphogenesis///GO:0016043 cellular component organization///GO:0030154 cell differentiation
LOC_Os02g03360	expressed protein	-
LOC_Os02g04160	transcription elongation factor 1, putative, expressed	GO:0003674 molecular_function///GO:0008150 biological_process
LOC_Os02g05744	endoglucanase, putative, expressed	GO:0003824 catalytic activity///GO:0005623 cell///GO:0005975 carbohydrate metabolic process///GO:0008152 metabolic process///GO:0016787 hydrolase activity
LOC_Os02g05830	ribulose bisphosphate carboxylase small chain, chloroplast precursor, putative, expressed	GO:0003824 catalytic activity///GO:0005488 binding///GO:0005576 extracellular region///GO:0005829 cytosol///GO:0005840 ribosome///GO:0006950 response to stress///GO:0008152 metabolic process///GO:0009536 plastid///GO:0009579 thylakoid///GO:0009628 response to abiotic stimulus///GO:0016020 membrane
LOC_Os02g06290	rhodanese-like domain containing protein, putative, expressed	GO:0003674 molecular_function///GO:0005623 cell///GO:0008150 biological_process
LOC_Os02g06560	wound induced protein, putative, expressed	GO:0003674 molecular_function///GO:0005575 cellular_component///GO:0006950 response to stress
LOC_Os02g07010	expressed protein	-
LOC_Os02g07030	DUF640 domain containing protein, putative, expressed	-
LOC_Os02g07690	VQ domain containing protein, putative, expressed	-
LOC_Os02g08100	AMP-binding domain containing protein, expressed	GO:0003824 catalytic activity///GO:0005575 cellular_component///GO:0006950 response to stress///GO:0008152 metabolic process///GO:0009607 response to biotic stimulus///GO:0009628 response to abiotic stimulus///GO:0009987 cellular process///GO:0019748 secondary metabolic process
LOC_Os02g08110	membrane associated DUF588 domain containing protein, putative, expressed	GO:0003674 molecular_function///GO:0003824 catalytic activity///GO:0005623 cell///GO:0005739 mitochondrion///GO:0006091 generation of precursor metabolites and energy///GO:0008150 biological_process///GO:0016020 membrane
LOC_Os02g08220	expressed protein	-
LOC_Os02g09200	cytochrome P450 71D10, putative, expressed	GO:0003674 molecular_function///GO:0003824 catalytic activity///GO:0005488 binding///GO:0006950 response to stress///GO:0008152 metabolic process///GO:0009628 response to abiotic stimulus///GO:0019825 oxygen binding
LOC_Os02g09220	cytochrome P450, putative, expressed	GO:0003674 molecular_function///GO:0003824 catalytic activity///GO:0005488 binding///GO:0005623 cell///GO:0008152 metabolic process///GO:0019825 oxygen binding
LOC_Os02g09240	cytochrome P450 71D8, putative, expressed	GO:0003674 molecular_function///GO:0003824 catalytic activity///GO:0005488 binding///GO:0005623 cell///GO:0008152 metabolic process///GO:0019825 oxygen binding
LOC_Os02g09260	cytochrome P450 71A1, putative, expressed	GO:0003674 molecular_function///GO:0003824 catalytic activity///GO:0005488 binding///GO:0005623 cell///GO:0008152 metabolic process///GO:0019825 oxygen binding
LOC_Os02g09390	cytochrome P450, putative, expressed	GO:0003674 molecular_function///GO:0003824 catalytic activity///GO:0005488 binding///GO:0005623 cell///GO:0008152 metabolic process///GO:0019825 oxygen binding
LOC_Os02g09400	cytochrome P450, putative, expressed	GO:0003674 molecular_function///GO:0003824 catalytic activity///GO:0005488 binding///GO:0005623 cell///GO:0008152 metabolic process///GO:0019825 oxygen binding
LOC_Os02g09610	GDSL-like lipase/acylhydrolase, putative, expressed	GO:0005623 cell///GO:0006629 lipid metabolic process///GO:0008152 metabolic process///GO:0016787 hydrolase activity
LOC_Os02g09630	GA20292-PA, putative, expressed	GO:0005515 protein binding///GO:0005886 plasma membrane///GO:0006464 protein modification process///GO:0006950 response to stress///GO:0007165 signal transduction///GO:0008219 cell death///GO:0009607 response to biotic stimulus///GO:0016020 membrane
LOC_Os02g10500	expressed protein	-
LOC_Os02g11130	cytokinin-O-glucosyltransferase 3, putative, expressed	GO:0005623 cell///GO:0008152 metabolic process///GO:0016740 transferase activity
LOC_Os02g11640	UDP-glucoronosyl and UDP-glucosyl transferase, putative, expressed	GO:0005575 cellular_component///GO:0008152 metabolic process///GO:0016740 transferase activity
LOC_Os02g11700	cytokinin-O-glucosyltransferase 3, putative, expressed	GO:0008152 metabolic process///GO:0009628 response to abiotic stimulus///GO:0016740 transferase activity
LOC_Os02g11720	lipase, putative, expressed	GO:0005575 cellular_component///GO:0005886 plasma membrane///GO:0006950 response to stress///GO:0008150 biological_process///GO:0008152 metabolic process///GO:0016787 hydrolase activity
LOC_Os02g11770	expressed protein	-
LOC_Os02g12150	expressed protein	-
LOC_Os02g12380	histone deacetylase, putative, expressed	GO:0005515 protein binding///GO:0005634 nucleus///GO:0006139 nucleobase, nucleoside, nucleotide and nucleic acid metabolic process///GO:0006464 protein modification process///GO:0006950 response to stress///GO:0007275 multicellular organismal development///GO:0008150 biological_process///GO:0009058 biosynthetic process///GO:0009607 response to biotic stimulus///GO:0016043 cellular component organ…
LOC_Os02g12480	expressed protein	-
LOC_Os02g12560	expressed protein	-
LOC_Os02g13100	protein phosphatase 2C, putative, expressed	GO:0003824 catalytic activity///GO:0005634 nucleus///GO:0006464 protein modification process///GO:0008152 metabolic process///GO:0009058 biosynthetic process///GO:0009987 cellular process///GO:0016787 hydrolase activity
LOC_Os02g13420	leucine-rich repeat receptor protein kinase EXS precursor, putative, expressed	GO:0005886 plasma membrane///GO:0006464 protein modification process///GO:0008152 metabolic process///GO:0009987 cellular process///GO:0016020 membrane///GO:0016301 kinase activity
LOC_Os02g13510	receptor-like protein kinase 5 precursor, putative, expressed	GO:0005886 plasma membrane///GO:0006464 protein modification process///GO:0008152 metabolic process///GO:0009987 cellular process///GO:0016020 membrane///GO:0016301 kinase activity
LOC_Os02g13660	meiosis 5, putative, expressed	GO:0005576 extracellular region
LOC_Os02g13780	receptor-like protein kinase 2 precursor, putative, expressed	GO:0000166 nucleotide binding///GO:0005886 plasma membrane///GO:0006464 protein modification process///GO:0007165 signal transduction///GO:0016301 kinase activity
LOC_Os02g13940	expressed protein	-
LOC_Os02g14160	peroxidase precursor, putative, expressed	GO:0003824 catalytic activity///GO:0005515 protein binding///GO:0005576 extracellular region///GO:0005618 cell wall///GO:0005829 cytosol///GO:0006950 response to stress///GO:0008152 metabolic process
LOC_Os02g14280	transposon protein, putative, unclassified, expressed	-
LOC_Os02g14430	peroxidase precursor, putative, expressed	GO:0003824 catalytic activity///GO:0005515 protein binding///GO:0005576 extracellular region///GO:0005618 cell wall///GO:0005829 cytosol///GO:0006950 response to stress///GO:0008152 metabolic process
LOC_Os02g14480	receptor-like kinase, putative, expressed	GO:0000003 reproduction///GO:0000166 nucleotide binding///GO:0006464 protein modification process///GO:0007165 signal transduction///GO:0009790 embryo development///GO:0009791 post-embryonic development///GO:0016301 kinase activity
LOC_Os02g14630	hydroquinone glucosyltransferase, putative, expressed	GO:0006950 response to stress///GO:0008150 biological_process///GO:0008152 metabolic process///GO:0009056 catabolic process///GO:0009628 response to abiotic stimulus///GO:0009987 cellular process///GO:0016740 transferase activity
LOC_Os02g14890	expressed protein	-
LOC_Os02g15340	no apical meristem protein, putative, expressed	GO:0003700 sequence-specific DNA binding transcription factor activity///GO:0005634 nucleus///GO:0006139 nucleobase, nucleoside, nucleotide and nucleic acid metabolic process///GO:0007275 multicellular organismal development///GO:0009058 biosynthetic process///GO:0009987 cellular process///GO:0030154 cell differentiation
LOC_Os02g15540	expressed protein	-
LOC_Os02g15700	expressed protein	-
LOC_Os02g15860	expressed protein	GO:0003674 molecular_function///GO:0005575 cellular_component///GO:0008150 biological_process
LOC_Os02g16270	xa1, putative, expressed	GO:0005515 protein binding///GO:0006950 response to stress
LOC_Os02g16620	reticulon domain containing protein, putative, expressed	GO:0005783 endoplasmic reticulum///GO:0005886 plasma membrane///GO:0008150 biological_process///GO:0016020 membrane
LOC_Os02g16780	expansin precursor, putative, expressed	GO:0005618 cell wall///GO:0009653 anatomical structure morphogenesis///GO:0009987 cellular process///GO:0016043 cellular component organization///GO:0016049 cell growth
LOC_Os02g17534	xyloglucan fucosyltransferase, putative, expressed	GO:0005623 cell///GO:0008152 metabolic process///GO:0009987 cellular process///GO:0016020 membrane///GO:0016740 transferase activity
LOC_Os02g17620	isochorismatase family protein, putative, expressed	GO:0003824 catalytic activity///GO:0005575 cellular_component///GO:0008152 metabolic process
LOC_Os02g18180	ATP-binding cassette sub-family E member 1, putative, expressed	GO:0005215 transporter activity///GO:0006810 transport
LOC_Os02g21300	transposon protein, putative, unclassified, expressed	-
LOC_Os02g21890	expressed protein	GO:0005102 receptor binding///GO:0005576 extracellular region///GO:0007165 signal transduction
LOC_Os02g25780	expressed protein	GO:0003674 molecular_function///GO:0005575 cellular_component///GO:0008150 biological_process
LOC_Os02g26480	OsSCP7 - Putative Serine Carboxypeptidase homologue, expressed	GO:0005773 vacuole///GO:0016787 hydrolase activity///GO:0019538 protein metabolic process
LOC_Os02g26810	cytochrome P450, putative, expressed	GO:0003824 catalytic activity///GO:0005575 cellular_component///GO:0005618 cell wall///GO:0005773 vacuole///GO:0005783 endoplasmic reticulum///GO:0005886 plasma membrane///GO:0006950 response to stress///GO:0007275 multicellular organismal development///GO:0008150 biological_process///GO:0008152 metabolic process///GO:0009058 biosynthetic process///GO:0009628 response to abiotic stimulus///GO:000…
LOC_Os02g27480	membrane attack complex component/perforin/complement C9, putative, expressed	GO:0003674 molecular_function///GO:0005575 cellular_component///GO:0008150 biological_process
LOC_Os02g28170	transferase family protein, putative, expressed	GO:0005829 cytosol///GO:0008150 biological_process///GO:0008152 metabolic process///GO:0016740 transferase activity
LOC_Os02g28220	transferase family protein, putative, expressed	GO:0005575 cellular_component///GO:0008152 metabolic process///GO:0009058 biosynthetic process///GO:0009987 cellular process///GO:0016740 transferase activity///GO:0019748 secondary metabolic process
LOC_Os02g30100	cytochrome P450, putative, expressed	GO:0003674 molecular_function///GO:0003824 catalytic activity///GO:0005488 binding///GO:0005623 cell///GO:0008152 metabolic process///GO:0019825 oxygen binding
LOC_Os02g30810	OsSAUR10 - Auxin-responsive SAUR gene family member, expressed	GO:0003674 molecular_function///GO:0009719 response to endogenous stimulus
LOC_Os02g31840	expressed protein	-
LOC_Os02g32140	AP2 domain containing protein, expressed	GO:0003677 DNA binding///GO:0003700 sequence-specific DNA binding transcription factor activity///GO:0005634 nucleus///GO:0006139 nucleobase, nucleoside, nucleotide and nucleic acid metabolic process///GO:0006950 response to stress///GO:0008150 biological_process///GO:0009058 biosynthetic process///GO:0009628 response to abiotic stimulus///GO:0009719 response to endogenous stimulus///GO:0009987 c…
LOC_Os02g32650	expressed protein	GO:0003674 molecular_function///GO:0005575 cellular_component///GO:0008150 biological_process
LOC_Os02g32690	pleiotropic drug resistance protein 15, putative, expressed	GO:0000166 nucleotide binding///GO:0006139 nucleobase, nucleoside, nucleotide and nucleic acid metabolic process///GO:0008152 metabolic process///GO:0009056 catabolic process///GO:0016020 membrane///GO:0016787 hydrolase activity
LOC_Os02g32814	heavy metal-associated domain containing protein, expressed	GO:0005215 transporter activity///GO:0005886 plasma membrane///GO:0006810 transport///GO:0016020 membrane///GO:0019725 cellular homeostasis
LOC_Os02g32840	zinc finger A20 and AN1 domain-containing stress-associated protein, putative, expressed	GO:0003677 DNA binding///GO:0005488 binding///GO:0008150 biological_process
LOC_Os02g32980	Cupin domain containing protein, expressed	GO:0003674 molecular_function///GO:0005488 binding///GO:0005576 extracellular region///GO:0005623 cell///GO:0008150 biological_process
LOC_Os02g33070	expressed protein	GO:0008152 metabolic process///GO:0030234 enzyme regulator activity
LOC_Os02g33330	expressed protein	GO:0003674 molecular_function///GO:0008150 biological_process///GO:0009536 plastid
LOC_Os02g33550	harpin-induced protein 1 domain containing protein, expressed	GO:0003674 molecular_function///GO:0005575 cellular_component///GO:0005618 cell wall///GO:0008150 biological_process
LOC_Os02g33670	expressed protein	-
LOC_Os02g33820	abscisic stress-ripening, putative, expressed	-
LOC_Os02g35020	glycosyl transferase, putative, expressed	GO:0005794 Golgi apparatus///GO:0005975 carbohydrate metabolic process///GO:0009058 biosynthetic process///GO:0009987 cellular process///GO:0016740 transferase activity
LOC_Os02g35490	MLO domain containing protein, putative, expressed	GO:0005515 protein binding///GO:0005886 plasma membrane///GO:0006950 response to stress///GO:0008219 cell death
LOC_Os02g36070	cytochrome P450, putative, expressed	GO:0003674 molecular_function///GO:0003824 catalytic activity///GO:0005488 binding///GO:0008152 metabolic process///GO:0019825 oxygen binding
LOC_Os02g36110	cytochrome P450, putative, expressed	GO:0003674 molecular_function///GO:0003824 catalytic activity///GO:0005488 binding///GO:0008152 metabolic process///GO:0019825 oxygen binding
LOC_Os02g36140	terpene synthase, putative, expressed	GO:0003824 catalytic activity///GO:0006629 lipid metabolic process///GO:0007165 signal transduction///GO:0009058 biosynthetic process///GO:0009536 plastid///GO:0009719 response to endogenous stimulus///GO:0009987 cellular process
LOC_Os02g36210	ent-kaurene synthase, chloroplast precursor, putative, expressed	GO:0003824 catalytic activity///GO:0005488 binding///GO:0006629 lipid metabolic process///GO:0007165 signal transduction///GO:0009058 biosynthetic process///GO:0009536 plastid///GO:0009719 response to endogenous stimulus///GO:0009987 cellular process
LOC_Os02g36414	transporter family protein, putative, expressed	GO:0005215 transporter activity///GO:0006810 transport///GO:0009987 cellular process///GO:0016020 membrane
LOC_Os02g36810	cytokinin-O-glucosyltransferase 2, putative, expressed	GO:0005575 cellular_component///GO:0008152 metabolic process///GO:0016740 transferase activity
LOC_Os02g36840	cytokinin-O-glucosyltransferase 2, putative, expressed	GO:0005575 cellular_component///GO:0008152 metabolic process///GO:0016740 transferase activity
LOC_Os02g36880	No apical meristem protein, putative, expressed	GO:0003700 sequence-specific DNA binding transcription factor activity///GO:0005575 cellular_component///GO:0006139 nucleobase, nucleoside, nucleotide and nucleic acid metabolic process///GO:0007275 multicellular organismal development///GO:0009058 biosynthetic process
LOC_Os02g37160	heavy metal transport/detoxification protein, putative, expressed	GO:0005488 binding///GO:0005739 mitochondrion
LOC_Os02g37480	glycine-rich cell wall structural protein precursor, putative, expressed	-
LOC_Os02g37490	glycine-rich cell wall structural protein precursor, putative, expressed	-
LOC_Os02g38840	glucose-6-phosphate 1-dehydrogenase, cytoplasmic isoform, putative, expressed	GO:0003824 catalytic activity///GO:0005829 cytosol///GO:0005975 carbohydrate metabolic process///GO:0006139 nucleobase, nucleoside, nucleotide and nucleic acid metabolic process///GO:0008152 metabolic process///GO:0009056 catabolic process///GO:0009987 cellular process
LOC_Os02g39330	CHIT1 - Chitinase family protein precursor, expressed	GO:0000003 reproduction///GO:0005618 cell wall///GO:0006950 response to stress///GO:0008152 metabolic process///GO:0008219 cell death///GO:0009790 embryo development///GO:0009791 post-embryonic development///GO:0016787 hydrolase activity
LOC_Os02g39560	non-receptor tyrosine kinase spore lysis A, putative, expressed	GO:0006464 protein modification process///GO:0008152 metabolic process///GO:0009987 cellular process///GO:0016301 kinase activity
LOC_Os02g39620	ATOZI1, putative, expressed	GO:0003674 molecular_function///GO:0005739 mitochondrion///GO:0006950 response to stress///GO:0016020 membrane
LOC_Os02g39850	transferase family protein, putative, expressed	GO:0005829 cytosol///GO:0008150 biological_process///GO:0008152 metabolic process///GO:0009058 biosynthetic process///GO:0009987 cellular process///GO:0016740 transferase activity///GO:0019748 secondary metabolic process
LOC_Os02g40330	retrotransposon protein, putative, Ty3-gypsy subclass, expressed	-
LOC_Os02g41650	phenylalanine ammonia-lyase, putative, expressed	GO:0003824 catalytic activity///GO:0005737 cytoplasm///GO:0006950 response to stress///GO:0007275 multicellular organismal development///GO:0008152 metabolic process///GO:0009056 catabolic process///GO:0009058 biosynthetic process///GO:0009628 response to abiotic stimulus///GO:0009987 cellular process///GO:0019748 secondary metabolic process
LOC_Os02g41680	phenylalanine ammonia-lyase, putative, expressed	GO:0003824 catalytic activity///GO:0005737 cytoplasm///GO:0006950 response to stress///GO:0007275 multicellular organismal development///GO:0008152 metabolic process///GO:0009056 catabolic process///GO:0009058 biosynthetic process///GO:0009628 response to abiotic stimulus///GO:0009987 cellular process///GO:0019748 secondary metabolic process
LOC_Os02g41820	expressed protein	GO:0003674 molecular_function
LOC_Os02g42650	expansin precursor, putative, expressed	GO:0005575 cellular_component///GO:0008150 biological_process///GO:0009653 anatomical structure morphogenesis///GO:0009987 cellular process///GO:0016043 cellular component organization///GO:0016049 cell growth
LOC_Os02g42850	MYB family transcription factor, putative, expressed	GO:0003677 DNA binding///GO:0003700 sequence-specific DNA binding transcription factor activity///GO:0006139 nucleobase, nucleoside, nucleotide and nucleic acid metabolic process///GO:0009058 biosynthetic process
LOC_Os02g42970	NAC domain containing protein, putative, expressed	GO:0000003 reproduction///GO:0003700 sequence-specific DNA binding transcription factor activity///GO:0006139 nucleobase, nucleoside, nucleotide and nucleic acid metabolic process///GO:0009058 biosynthetic process///GO:0009790 embryo development///GO:0009791 post-embryonic development
LOC_Os02g43360	cytochrome b5-like Heme/Steroid binding domain containing protein, expressed	GO:0005488 binding///GO:0005773 vacuole///GO:0005783 endoplasmic reticulum///GO:0005886 plasma membrane///GO:0009536 plastid///GO:0009579 thylakoid///GO:0016020 membrane
LOC_Os02g43540	retrotransposon protein, putative, unclassified, expressed	-
LOC_Os02g43660	plastocyanin-like domain containing protein, putative, expressed	GO:0003674 molecular_function///GO:0005488 binding///GO:0016020 membrane
LOC_Os02g44108	expansin precursor, putative, expressed	GO:0005576 extracellular region///GO:0005623 cell///GO:0009653 anatomical structure morphogenesis///GO:0009987 cellular process///GO:0016043 cellular component organization///GO:0016049 cell growth
LOC_Os02g46260	OsSCP9 - Putative Serine Carboxypeptidase homologue, expressed	GO:0005623 cell///GO:0016787 hydrolase activity///GO:0019538 protein metabolic process
LOC_Os02g46610	zinc-binding protein, putative, expressed	GO:0005488 binding
LOC_Os02g47110	ADP-ribosylation factor, putative, expressed	GO:0000166 nucleotide binding///GO:0006464 protein modification process///GO:0009058 biosynthetic process
LOC_Os02g47210	amino acid permease family protein, putative, expressed	GO:0005215 transporter activity///GO:0006810 transport///GO:0009987 cellular process
LOC_Os02g48080	cysteine-rich receptor-like protein kinase 7 precursor, putative, expressed	GO:0000166 nucleotide binding///GO:0005886 plasma membrane///GO:0006464 protein modification process///GO:0009875 pollen-pistil interaction///GO:0016301 kinase activity///GO:0030246 carbohydrate binding
LOC_Os02g48200	lectin-like protein kinase, putative, expressed	GO:0000166 nucleotide binding///GO:0005488 binding///GO:0005623 cell///GO:0006464 protein modification process///GO:0008152 metabolic process///GO:0009987 cellular process///GO:0016301 kinase activity///GO:0030246 carbohydrate binding
LOC_Os02g48640	expressed protein	GO:0005886 plasma membrane///GO:0008150 biological_process
LOC_Os02g48710	expressed protein	-
LOC_Os02g48860	aspartic proteinase nepenthesin-2 precursor, putative, expressed	GO:0003677 DNA binding///GO:0016787 hydrolase activity///GO:0019538 protein metabolic process
LOC_Os02g48870	aspartic proteinase nepenthesin-2 precursor, putative, expressed	GO:0003677 DNA binding///GO:0016787 hydrolase activity///GO:0019538 protein metabolic process
LOC_Os02g48900	aspartic proteinase nepenthesin-1 precursor, putative, expressed	GO:0003677 DNA binding///GO:0016787 hydrolase activity///GO:0019538 protein metabolic process
LOC_Os02g49140	glycosyltransferase, putative, expressed	GO:0005794 Golgi apparatus///GO:0008150 biological_process///GO:0008152 metabolic process///GO:0016740 transferase activity
LOC_Os02g49160	OsIAA8 - Auxin-responsive Aux/IAA gene family member, expressed	GO:0003700 sequence-specific DNA binding transcription factor activity///GO:0005634 nucleus///GO:0006139 nucleobase, nucleoside, nucleotide and nucleic acid metabolic process///GO:0007275 multicellular organismal development///GO:0009058 biosynthetic process///GO:0009606 tropism///GO:0009628 response to abiotic stimulus///GO:0009719 response to endogenous stimulus///GO:0009791 post-embryonic deve…
LOC_Os02g49440	dof zinc finger domain containing protein, putative, expressed	GO:0003677 DNA binding///GO:0003700 sequence-specific DNA binding transcription factor activity///GO:0005575 cellular_component///GO:0006139 nucleobase, nucleoside, nucleotide and nucleic acid metabolic process///GO:0009058 biosynthetic process
LOC_Os02g49860	AWPM-19-like membrane family protein, putative, expressed	GO:0003674 molecular_function///GO:0005623 cell///GO:0008150 biological_process
LOC_Os02g50000	GDSL-like lipase/acylhydrolase, putative, expressed	GO:0005623 cell///GO:0006629 lipid metabolic process///GO:0008152 metabolic process///GO:0016787 hydrolase activity
LOC_Os02g50340	membrane attack complex component/perforin/complement C9, putative, expressed	GO:0003674 molecular_function///GO:0005575 cellular_component///GO:0008150 biological_process
LOC_Os02g50460	immediate-early fungal elicitor protein CMPG1, putative, expressed	GO:0003824 catalytic activity///GO:0005488 binding///GO:0005622 intracellular///GO:0006464 protein modification process///GO:0008150 biological_process
LOC_Os02g50490	endoglucanase, putative, expressed	GO:0003824 catalytic activity///GO:0005623 cell///GO:0005975 carbohydrate metabolic process///GO:0008152 metabolic process///GO:0016787 hydrolase activity
LOC_Os02g51750	annexin, putative, expressed	GO:0005488 binding///GO:0006950 response to stress///GO:0008289 lipid binding///GO:0009628 response to abiotic stimulus
LOC_Os02g51930	cytokinin-O-glucosyltransferase 2, putative, expressed	GO:0005575 cellular_component///GO:0008152 metabolic process///GO:0016740 transferase activity
LOC_Os02g52180	plastocyanin-like domain containing protein, putative, expressed	GO:0003674 molecular_function///GO:0005488 binding///GO:0016020 membrane
LOC_Os02g52190	helix-loop-helix DNA-binding protein, putative, expressed	GO:0003677 DNA binding///GO:0003700 sequence-specific DNA binding transcription factor activity///GO:0005634 nucleus///GO:0006139 nucleobase, nucleoside, nucleotide and nucleic acid metabolic process///GO:0009058 biosynthetic process
LOC_Os02g52560	xyloglucan fucosyltransferase, putative, expressed	GO:0005975 carbohydrate metabolic process///GO:0008152 metabolic process///GO:0009058 biosynthetic process///GO:0009987 cellular process///GO:0016020 membrane///GO:0016740 transferase activity
LOC_Os02g52850	receptor-like protein kinase like protein, putative, expressed	GO:0000166 nucleotide binding///GO:0005623 cell///GO:0006464 protein modification process///GO:0008152 metabolic process///GO:0009987 cellular process///GO:0016301 kinase activity///GO:0030246 carbohydrate binding
LOC_Os02g53660	expressed protein	-
LOC_Os02g53870	expressed protein	-
LOC_Os02g54520	MYB family transcription factor, putative, expressed	GO:0003677 DNA binding///GO:0003700 sequence-specific DNA binding transcription factor activity///GO:0006139 nucleobase, nucleoside, nucleotide and nucleic acid metabolic process///GO:0009058 biosynthetic process
LOC_Os02g54530	SCP-like extracellular protein, expressed	GO:0003674 molecular_function///GO:0005576 extracellular region///GO:0005623 cell///GO:0008150 biological_process
LOC_Os02g54880	cytochrome c oxidase subunit, putative, expressed	GO:0003824 catalytic activity///GO:0005215 transporter activity///GO:0005488 binding///GO:0005739 mitochondrion///GO:0006810 transport///GO:0006950 response to stress///GO:0008152 metabolic process///GO:0009536 plastid///GO:0009579 thylakoid///GO:0009628 response to abiotic stimulus///GO:0009987 cellular process///GO:0016020 membrane
LOC_Os02g55890	inorganic H+ pyrophosphatase, putative, expressed	GO:0005215 transporter activity///GO:0005739 mitochondrion///GO:0005768 endosome///GO:0005773 vacuole///GO:0005886 plasma membrane///GO:0006810 transport///GO:0006950 response to stress///GO:0007275 multicellular organismal development///GO:0008152 metabolic process///GO:0009536 plastid///GO:0009628 response to abiotic stimulus///GO:0009987 cellular process///GO:0016020 membrane///GO:0016787 hydr…
LOC_Os02g55970	ANTH, putative, expressed	GO:0005488 binding///GO:0005515 protein binding///GO:0005886 plasma membrane///GO:0006810 transport///GO:0008289 lipid binding///GO:0009987 cellular process///GO:0016043 cellular component organization
LOC_Os02g56120	OsIAA9 - Auxin-responsive Aux/IAA gene family member, expressed	GO:0003700 sequence-specific DNA binding transcription factor activity///GO:0005515 protein binding///GO:0005634 nucleus///GO:0006139 nucleobase, nucleoside, nucleotide and nucleic acid metabolic process///GO:0007275 multicellular organismal development///GO:0009058 biosynthetic process///GO:0009719 response to endogenous stimulus///GO:0009790 embryo development
LOC_Os02g56460	dehydrogenase, putative, expressed	GO:0003824 catalytic activity///GO:0005829 cytosol///GO:0006950 response to stress///GO:0008152 metabolic process///GO:0009058 biosynthetic process///GO:0009628 response to abiotic stimulus///GO:0009987 cellular process///GO:0019748 secondary metabolic process
LOC_Os02g56700	dehydrogenase, putative, expressed	GO:0003824 catalytic activity///GO:0005829 cytosol///GO:0006950 response to stress///GO:0008152 metabolic process///GO:0009058 biosynthetic process///GO:0009628 response to abiotic stimulus///GO:0009987 cellular process///GO:0019748 secondary metabolic process
LOC_Os02g56720	cinnamoyl CoA reductase, putative, expressed	GO:0003824 catalytic activity///GO:0005575 cellular_component///GO:0006950 response to stress///GO:0008152 metabolic process///GO:0009058 biosynthetic process///GO:0009628 response to abiotic stimulus///GO:0009987 cellular process///GO:0019748 secondary metabolic process
LOC_Os02g57490	DUF260 domain containing protein, putative, expressed	GO:0005634 nucleus///GO:0009653 anatomical structure morphogenesis///GO:0009791 post-embryonic development
LOC_Os02g57560	tyrosine protein kinase domain containing protein, putative, expressed	GO:0000166 nucleotide binding///GO:0006464 protein modification process///GO:0007275 multicellular organismal development///GO:0008152 metabolic process///GO:0009987 cellular process///GO:0016301 kinase activity
LOC_Os02g57700	protein kinase, putative, expressed	GO:0000166 nucleotide binding///GO:0003824 catalytic activity///GO:0005622 intracellular///GO:0006464 protein modification process///GO:0006950 response to stress///GO:0008152 metabolic process///GO:0009987 cellular process///GO:0016301 kinase activity
LOC_Os02g58214	expressed protein	-
LOC_Os03g01260	expansin precursor, putative, expressed	GO:0005576 extracellular region///GO:0005623 cell///GO:0009653 anatomical structure morphogenesis///GO:0009987 cellular process///GO:0016043 cellular component organization///GO:0016049 cell growth
LOC_Os03g01300	LTPL114 - Protease inhibitor/seed storage/LTP family protein precursor, expressed	GO:0005575 cellular_component///GO:0006810 transport///GO:0006950 response to stress///GO:0008289 lipid binding///GO:0009607 response to biotic stimulus
LOC_Os03g01320	LTPL116 - Protease inhibitor/seed storage/LTP family protein precursor, expressed	-
LOC_Os03g02040	remorin, putative, expressed	GO:0003677 DNA binding///GO:0005575 cellular_component///GO:0008150 biological_process
LOC_Os03g02050	LTPL151 - Protease inhibitor/seed storage/LTP family protein precursor, expressed	GO:0005623 cell///GO:0006810 transport///GO:0008289 lipid binding
LOC_Os03g02070	heavy-metal-associated domain-containing protein, putative, expressed	GO:0005488 binding///GO:0005575 cellular_component
LOC_Os03g02190	protein kinase domain containing protein, expressed	GO:0005575 cellular_component///GO:0006464 protein modification process///GO:0008152 metabolic process///GO:0009987 cellular process///GO:0016301 kinase activity
LOC_Os03g02460	retinol dehydrogenase, putative, expressed	GO:0003824 catalytic activity///GO:0005488 binding///GO:0008152 metabolic process
LOC_Os03g02530	OsRhmbd7 - Putative Rhomboid homologue, expressed	GO:0005575 cellular_component///GO:0005794 Golgi apparatus///GO:0008152 metabolic process///GO:0016787 hydrolase activity
LOC_Os03g02920	peroxidase precursor, putative, expressed	GO:0003824 catalytic activity///GO:0005515 protein binding///GO:0005783 endoplasmic reticulum///GO:0006950 response to stress///GO:0008152 metabolic process///GO:0009628 response to abiotic stimulus
LOC_Os03g02939	peroxidase precursor, putative, expressed	GO:0003824 catalytic activity///GO:0005515 protein binding///GO:0005783 endoplasmic reticulum///GO:0006950 response to stress///GO:0008152 metabolic process///GO:0009628 response to abiotic stimulus
LOC_Os03g03034	flavonol synthase/flavanone 3-hydroxylase, putative, expressed	GO:0003824 catalytic activity///GO:0005575 cellular_component///GO:0008152 metabolic process///GO:0009058 biosynthetic process///GO:0009607 response to biotic stimulus///GO:0009987 cellular process///GO:0019748 secondary metabolic process
LOC_Os03g03164	homeobox protein knotted-1, putative, expressed	GO:0003677 DNA binding///GO:0003700 sequence-specific DNA binding transcription factor activity///GO:0005515 protein binding///GO:0005634 nucleus///GO:0006139 nucleobase, nucleoside, nucleotide and nucleic acid metabolic process///GO:0008150 biological_process///GO:0009058 biosynthetic process///GO:0009987 cellular process
LOC_Os03g03334	expressed protein	-
LOC_Os03g03500	heavy metal-associated domain containing protein, expressed	GO:0005488 binding///GO:0005575 cellular_component///GO:0006810 transport
LOC_Os03g03724	expressed protein	-
LOC_Os03g03890	protein kinase family protein, putative, expressed	GO:0000166 nucleotide binding///GO:0006464 protein modification process///GO:0008152 metabolic process///GO:0009536 plastid///GO:0009987 cellular process///GO:0016301 kinase activity
LOC_Os03g04060	CHIT16 - Chitinase family protein precursor, expressed	GO:0005773 vacuole///GO:0005829 cytosol///GO:0006950 response to stress///GO:0007165 signal transduction///GO:0008150 biological_process///GO:0008152 metabolic process///GO:0009607 response to biotic stimulus///GO:0009719 response to endogenous stimulus///GO:0016020 membrane///GO:0016787 hydrolase activity
LOC_Os03g04110	lysM domain-containing GPI-anchored protein precursor, putative, expressed	GO:0003674 molecular_function///GO:0005575 cellular_component///GO:0005886 plasma membrane///GO:0009056 catabolic process///GO:0016020 membrane
LOC_Os03g04570	peptide transporter PTR3-A, putative, expressed	GO:0005215 transporter activity///GO:0006810 transport///GO:0006950 response to stress///GO:0008150 biological_process///GO:0009607 response to biotic stimulus///GO:0009628 response to abiotic stimulus///GO:0009719 response to endogenous stimulus///GO:0016020 membrane
LOC_Os03g04650	cytochrome P450 protein, putative, expressed	GO:0003674 molecular_function///GO:0003824 catalytic activity///GO:0005488 binding///GO:0005623 cell///GO:0008152 metabolic process
LOC_Os03g04660	cytochrome P450 86A1, putative, expressed	GO:0003674 molecular_function///GO:0003824 catalytic activity///GO:0005488 binding///GO:0005623 cell///GO:0008152 metabolic process
LOC_Os03g04680	cytochrome P450, putative, expressed	GO:0003674 molecular_function///GO:0003824 catalytic activity///GO:0005488 binding///GO:0005623 cell///GO:0008152 metabolic process
LOC_Os03g05470	tyrosine protein kinase domain containing protein, putative, expressed	GO:0000166 nucleotide binding///GO:0006464 protein modification process///GO:0007275 multicellular organismal development///GO:0008152 metabolic process///GO:0009987 cellular process///GO:0016301 kinase activity
LOC_Os03g05500	DUF260 domain containing protein, putative, expressed	GO:0005634 nucleus///GO:0009653 anatomical structure morphogenesis///GO:0009791 post-embryonic development
LOC_Os03g05510	DUF260 domain containing protein, putative, expressed	GO:0005634 nucleus///GO:0009653 anatomical structure morphogenesis///GO:0009791 post-embryonic development
LOC_Os03g05570	RING-H2 finger protein ATL3F, putative, expressed	GO:0005488 binding
LOC_Os03g05620	inorganic phosphate transporter, putative, expressed	GO:0005215 transporter activity///GO:0005886 plasma membrane///GO:0006810 transport///GO:0009987 cellular process///GO:0016020 membrane
LOC_Os03g05630	expressed protein	-
LOC_Os03g05900	expressed protein	GO:0003824 catalytic activity///GO:0006950 response to stress///GO:0008152 metabolic process///GO:0009607 response to biotic stimulus
LOC_Os03g05910	expressed protein	GO:0003824 catalytic activity///GO:0006950 response to stress///GO:0008152 metabolic process///GO:0009607 response to biotic stimulus
LOC_Os03g06580	MTN26L2 - MtN26 family protein precursor, expressed	GO:0008150 biological_process///GO:0016020 membrane
LOC_Os03g06700	3-ketoacyl-CoA synthase, putative, expressed	GO:0003824 catalytic activity///GO:0006950 response to stress///GO:0008152 metabolic process///GO:0009628 response to abiotic stimulus///GO:0016020 membrane///GO:0016740 transferase activity
LOC_Os03g06705	3-ketoacyl-CoA synthase, putative, expressed	GO:0006629 lipid metabolic process///GO:0006950 response to stress///GO:0008152 metabolic process///GO:0009058 biosynthetic process///GO:0009628 response to abiotic stimulus///GO:0009987 cellular process///GO:0016020 membrane///GO:0016740 transferase activity///GO:0019748 secondary metabolic process
LOC_Os03g06930	homeodomain protein, putative, expressed	GO:0003677 DNA binding///GO:0003700 sequence-specific DNA binding transcription factor activity///GO:0006139 nucleobase, nucleoside, nucleotide and nucleic acid metabolic process///GO:0009058 biosynthetic process
LOC_Os03g07170	lactose permease-related, putative, expressed	GO:0003674 molecular_function///GO:0006810 transport///GO:0009987 cellular process///GO:0016020 membrane
LOC_Os03g07200	expressed protein	GO:0003674 molecular_function///GO:0005575 cellular_component///GO:0008150 biological_process
LOC_Os03g07480	sucrose transporter, putativ, expressed	GO:0005215 transporter activity///GO:0005623 cell///GO:0005886 plasma membrane///GO:0006810 transport///GO:0006950 response to stress///GO:0009987 cellular process///GO:0016020 membrane
LOC_Os03g08100	hydrolase, alpha/beta fold family protein, putative, expressed	GO:0005575 cellular_component///GO:0008150 biological_process///GO:0008152 metabolic process///GO:0016787 hydrolase activity
LOC_Os03g08170	protein kinase APK1B, chloroplast precursor, putative, expressed	GO:0005575 cellular_component///GO:0006950 response to stress///GO:0008152 metabolic process///GO:0009607 response to biotic stimulus///GO:0009987 cellular process///GO:0016301 kinase activity
LOC_Os03g08250	expressed protein	GO:0003674 molecular_function///GO:0005575 cellular_component///GO:0008150 biological_process
LOC_Os03g08460	AP2 domain containing protein, expressed	GO:0003677 DNA binding///GO:0003700 sequence-specific DNA binding transcription factor activity///GO:0005634 nucleus///GO:0006139 nucleobase, nucleoside, nucleotide and nucleic acid metabolic process///GO:0006950 response to stress///GO:0007165 signal transduction///GO:0009058 biosynthetic process///GO:0009719 response to endogenous stimulus///GO:0009987 cellular process
LOC_Os03g08490	AP2 domain containing protein, expressed	GO:0003677 DNA binding///GO:0003700 sequence-specific DNA binding transcription factor activity///GO:0005515 protein binding///GO:0005634 nucleus///GO:0005737 cytoplasm///GO:0005886 plasma membrane///GO:0006139 nucleobase, nucleoside, nucleotide and nucleic acid metabolic process///GO:0006950 response to stress///GO:0007165 signal transduction///GO:0008219 cell death///GO:0009058 biosynthetic pro…
LOC_Os03g08600	glycosyl transferase, putative, expressed	GO:0005794 Golgi apparatus///GO:0009058 biosynthetic process///GO:0016740 transferase activity
LOC_Os03g08999	dehydrogenase, putative, expressed	GO:0003824 catalytic activity///GO:0005488 binding///GO:0008152 metabolic process
LOC_Os03g09020	dehydrogenase, putative, expressed	GO:0003824 catalytic activity///GO:0005488 binding///GO:0005575 cellular_component///GO:0008152 metabolic process
LOC_Os03g09140	ras-related protein, putative, expressed	GO:0000166 nucleotide binding///GO:0006810 transport///GO:0007165 signal transduction
LOC_Os03g09850	auxin-responsive protein-related, putative, expressed	GO:0016020 membrane
LOC_Os03g09900	membrane protein, putative, expressed	GO:0007275 multicellular organismal development///GO:0016020 membrane
LOC_Os03g10100	transporter family protein, putative, expressed	GO:0005215 transporter activity///GO:0005886 plasma membrane///GO:0006810 transport///GO:0009987 cellular process///GO:0016020 membrane
LOC_Os03g10320	expressed protein	GO:0003674 molecular_function///GO:0005856 cytoskeleton///GO:0006464 protein modification process///GO:0009058 biosynthetic process
LOC_Os03g11420	Os3bglu6 - beta-glucosidase/beta-fucosidase/beta-galactosidase, expressed	GO:0003824 catalytic activity///GO:0005488 binding///GO:0005576 extracellular region///GO:0005975 carbohydrate metabolic process///GO:0008152 metabolic process///GO:0009536 plastid///GO:0016787 hydrolase activity
LOC_Os03g11650	ATMAP70 protein, putative, expressed	GO:0005515 protein binding///GO:0005856 cytoskeleton///GO:0009987 cellular process///GO:0016043 cellular component organization
LOC_Os03g11970	tubulin/FtsZ domain containing protein, putative, expressed	GO:0005198 structural molecule activity///GO:0005575 cellular_component///GO:0005618 cell wall///GO:0005829 cytosol///GO:0005856 cytoskeleton///GO:0005886 plasma membrane///GO:0009628 response to abiotic stimulus///GO:0009987 cellular process
LOC_Os03g12290	glutamine synthetase, catalytic domain containing protein, expressed	GO:0003824 catalytic activity///GO:0005488 binding///GO:0005515 protein binding///GO:0005575 cellular_component///GO:0005618 cell wall///GO:0005829 cytosol///GO:0005840 ribosome///GO:0005886 plasma membrane///GO:0008152 metabolic process
LOC_Os03g12510	non-symbiotic hemoglobin 2, putative, expressed	GO:0005575 cellular_component///GO:0005618 cell wall///GO:0005829 cytosol///GO:0005886 plasma membrane///GO:0006950 response to stress///GO:0019825 oxygen binding
LOC_Os03g12890	aminotransferase domain containing protein, putative, expressed	GO:0003824 catalytic activity///GO:0005739 mitochondrion///GO:0008152 metabolic process///GO:0009536 plastid///GO:0009987 cellular process///GO:0016740 transferase activity
LOC_Os03g13140	non-symbiotic hemoglobin 2, putative, expressed	GO:0005575 cellular_component///GO:0005618 cell wall///GO:0005829 cytosol///GO:0005886 plasma membrane///GO:0006950 response to stress///GO:0019825 oxygen binding
LOC_Os03g13274	peptide transporter PTR2, putative, expressed	GO:0005215 transporter activity///GO:0005773 vacuole///GO:0006810 transport///GO:0016020 membrane
LOC_Os03g13300	glutamate decarboxylase, putative, expressed	GO:0003824 catalytic activity///GO:0005515 protein binding///GO:0005829 cytosol///GO:0008150 biological_process///GO:0008152 metabolic process
LOC_Os03g13520	endonuclease/exonuclease/phosphatase family domain containing protein, expressed	GO:0008150 biological_process///GO:0008152 metabolic process///GO:0009987 cellular process///GO:0016787 hydrolase activity
LOC_Os03g14030	thaumatin, putative, expressed	GO:0003674 molecular_function///GO:0009607 response to biotic stimulus///GO:0016020 membrane
LOC_Os03g14110	expressed protein	-
LOC_Os03g14270	DUF260 domain containing protein, putative, expressed	GO:0005634 nucleus///GO:0008150 biological_process
LOC_Os03g14570	expressed protein	GO:0003674 molecular_function///GO:0005575 cellular_component///GO:0008150 biological_process
LOC_Os03g14880	expressed protein	GO:0003674 molecular_function///GO:0005575 cellular_component///GO:0008150 biological_process
LOC_Os03g15460	expressed protein	-
LOC_Os03g16334	fringe-related protein, putative, expressed	GO:0005575 cellular_component///GO:0008150 biological_process///GO:0008152 metabolic process///GO:0016740 transferase activity
LOC_Os03g16390	avr9/Cf-9 rapidly elicited protein, putative, expressed	GO:0003674 molecular_function///GO:0008150 biological_process
LOC_Os03g16920	DnaK family protein, putative, expressed	GO:0000166 nucleotide binding///GO:0005515 protein binding///GO:0005618 cell wall///GO:0005739 mitochondrion///GO:0005773 vacuole///GO:0005829 cytosol///GO:0005886 plasma membrane///GO:0006464 protein modification process///GO:0006950 response to stress///GO:0008150 biological_process///GO:0009607 response to biotic stimulus///GO:0009628 response to abiotic stimulus///GO:0009987 cellular process/…
LOC_Os03g16940	glyoxalase family protein, putative, expressed	GO:0003824 catalytic activity///GO:0005623 cell///GO:0008152 metabolic process
LOC_Os03g16950	cysteine-rich repeat secretory protein 55 precursor, putative, expressed	GO:0003674 molecular_function///GO:0005623 cell///GO:0009628 response to abiotic stimulus
LOC_Os03g16960	cysteine-rich repeat secretory protein 55 precursor, putative, expressed	GO:0003674 molecular_function///GO:0005623 cell///GO:0009628 response to abiotic stimulus
LOC_Os03g17350	white-brown complex homolog protein, putative, expressed	GO:0005215 transporter activity///GO:0006139 nucleobase, nucleoside, nucleotide and nucleic acid metabolic process///GO:0006810 transport///GO:0009056 catabolic process///GO:0009987 cellular process///GO:0016020 membrane///GO:0016787 hydrolase activity
LOC_Os03g17480	IN2-1 protein, putative, expressed	GO:0005829 cytosol///GO:0008150 biological_process
LOC_Os03g17700	CGMC_MAPKCGMC_2_ERK.2 - CGMC includes CDA, MAPK, GSK3, and CLKC kinases, expressed	GO:0004871 signal transducer activity///GO:0005515 protein binding///GO:0006464 protein modification process///GO:0006950 response to stress///GO:0007165 signal transduction///GO:0007275 multicellular organismal development///GO:0008150 biological_process///GO:0008152 metabolic process///GO:0009058 biosynthetic process///GO:0009607 response to biotic stimulus///GO:0009628 response to abiotic stim…
LOC_Os03g17790	OsRCI2-5 - Putative low temperature and salt responsive protein, expressed	GO:0005623 cell///GO:0006950 response to stress///GO:0009628 response to abiotic stimulus///GO:0016020 membrane
LOC_Os03g17800	phosphatidylinositol transfer protein alpha isoform, putative, expressed	-
LOC_Os03g17850	glycosyltransferase family 43 protein, putative, expressed	GO:0005794 Golgi apparatus///GO:0005975 carbohydrate metabolic process///GO:0008152 metabolic process///GO:0009058 biosynthetic process///GO:0009987 cellular process///GO:0016740 transferase activity
LOC_Os03g17870	metallothionein, putative, expressed	GO:0005488 binding///GO:0019725 cellular homeostasis
LOC_Os03g18130	asparagine synthetase, putative, expressed	GO:0003824 catalytic activity///GO:0005575 cellular_component///GO:0005829 cytosol///GO:0006950 response to stress///GO:0009058 biosynthetic process///GO:0009628 response to abiotic stimulus///GO:0009987 cellular process
LOC_Os03g18300	chloroplast unusual positioning protein, putative, expressed	GO:0003674 molecular_function///GO:0008150 biological_process///GO:0009536 plastid
LOC_Os03g18560	DUF538 domain containing protein, putative, expressed	GO:0005575 cellular_component///GO:0008150 biological_process
LOC_Os03g18740	oxidoreductase, short chain dehydrogenase/reductase family, putative, expressed	GO:0003824 catalytic activity///GO:0005488 binding///GO:0005575 cellular_component///GO:0008152 metabolic process
LOC_Os03g18850	pathogenesis-related Bet v I family protein, putative, expressed	GO:0003674 molecular_function///GO:0005515 protein binding///GO:0008150 biological_process
LOC_Os03g19000	peroxisomal biogenesis factor 11, putative, expressed	GO:0003674 molecular_function///GO:0005515 protein binding///GO:0005777 peroxisome///GO:0009987 cellular process///GO:0016020 membrane///GO:0016043 cellular component organization
LOC_Os03g19310	glycosyltransferase, putative, expressed	GO:0005739 mitochondrion///GO:0005975 carbohydrate metabolic process///GO:0007275 multicellular organismal development///GO:0008152 metabolic process///GO:0009058 biosynthetic process///GO:0009653 anatomical structure morphogenesis///GO:0009987 cellular process///GO:0016020 membrane///GO:0016049 cell growth///GO:0016740 transferase activity///GO:0030154 cell differentiation
LOC_Os03g19600	retrotransposon protein, putative, unclassified, expressed	-
LOC_Os03g20550	WRKY55, expressed	GO:0003700 sequence-specific DNA binding transcription factor activity///GO:0006139 nucleobase, nucleoside, nucleotide and nucleic acid metabolic process///GO:0009058 biosynthetic process
LOC_Os03g20600	expressed protein	GO:0003674 molecular_function///GO:0008150 biological_process
LOC_Os03g20870	zinc finger, C3HC4 type domain containing protein, expressed	GO:0005488 binding
LOC_Os03g20910	homeobox domain containing protein, expressed	GO:0003677 DNA binding///GO:0003700 sequence-specific DNA binding transcription factor activity///GO:0006139 nucleobase, nucleoside, nucleotide and nucleic acid metabolic process///GO:0009058 biosynthetic process///GO:0009536 plastid
LOC_Os03g20949	phospholipid-transporting ATPase, putative, expressed	GO:0005215 transporter activity///GO:0005515 protein binding///GO:0005886 plasma membrane///GO:0006139 nucleobase, nucleoside, nucleotide and nucleic acid metabolic process///GO:0006810 transport///GO:0008152 metabolic process///GO:0009056 catabolic process///GO:0009058 biosynthetic process///GO:0009987 cellular process///GO:0016787 hydrolase activity
LOC_Os03g22020	peroxidase precursor, putative, expressed	GO:0003824 catalytic activity///GO:0005515 protein binding///GO:0005576 extracellular region///GO:0005618 cell wall///GO:0005829 cytosol///GO:0006950 response to stress///GO:0008152 metabolic process
LOC_Os03g22120	sucrose synthase, putative, expressed	GO:0000003 reproduction///GO:0005975 carbohydrate metabolic process///GO:0008152 metabolic process///GO:0009058 biosynthetic process///GO:0009791 post-embryonic development///GO:0009987 cellular process///GO:0016740 transferase activity
LOC_Os03g22170	AP2 domain containing protein, expressed	GO:0003677 DNA binding///GO:0003700 sequence-specific DNA binding transcription factor activity///GO:0005634 nucleus///GO:0006139 nucleobase, nucleoside, nucleotide and nucleic acid metabolic process///GO:0006950 response to stress///GO:0008152 metabolic process///GO:0009058 biosynthetic process
LOC_Os03g22210	POEI46 - Pollen Ole e I allergen and extensin family protein precursor, expressed	GO:0003674 molecular_function///GO:0005623 cell///GO:0008150 biological_process
LOC_Os03g22820	expressed protein	-
LOC_Os03g24520	Mo25, putative, expressed	GO:0005488 binding///GO:0008150 biological_process
LOC_Os03g24560	ompA/MotB, putative, expressed	-
LOC_Os03g24680	terpene synthase, putative, expressed	GO:0008152 metabolic process
LOC_Os03g24690	terpene synthase, putative, expressed	GO:0003824 catalytic activity///GO:0005575 cellular_component///GO:0006629 lipid metabolic process///GO:0009058 biosynthetic process///GO:0009607 response to biotic stimulus///GO:0009987 cellular process
LOC_Os03g25040	GDSL-like lipase/acylhydrolase, putative, expressed	GO:0005773 vacuole///GO:0006629 lipid metabolic process///GO:0008152 metabolic process///GO:0016787 hydrolase activity
LOC_Os03g25060	expressed protein	-
LOC_Os03g25150	transposon protein, putative, unclassified, expressed	-
LOC_Os03g25330	peroxidase precursor, putative, expressed	GO:0003824 catalytic activity///GO:0005488 binding///GO:0005623 cell///GO:0006950 response to stress///GO:0008152 metabolic process
LOC_Os03g25340	peroxidase precursor, putative, expressed	GO:0003824 catalytic activity///GO:0005488 binding///GO:0006950 response to stress///GO:0008152 metabolic process
LOC_Os03g25440	expressed protein	GO:0003674 molecular_function///GO:0005773 vacuole///GO:0005783 endoplasmic reticulum///GO:0008150 biological_process///GO:0016020 membrane
LOC_Os03g25790	glycosyl hydrolases family 17 protein, expressed	GO:0003824 catalytic activity///GO:0005488 binding///GO:0005886 plasma membrane///GO:0005975 carbohydrate metabolic process///GO:0008152 metabolic process///GO:0016020 membrane///GO:0016787 hydrolase activity
LOC_Os03g26530	3-ketoacyl-CoA synthase, putative, expressed	GO:0003824 catalytic activity///GO:0005783 endoplasmic reticulum///GO:0008152 metabolic process///GO:0016740 transferase activity
LOC_Os03g27190	ICE-like protease p20 domain containing protein, putative, expressed	GO:0008152 metabolic process///GO:0008219 cell death///GO:0016787 hydrolase activity///GO:0019538 protein metabolic process
LOC_Os03g27480	OsSCP14 - Putative Serine Carboxypeptidase homologue, expressed	GO:0005623 cell///GO:0005739 mitochondrion///GO:0016787 hydrolase activity///GO:0019538 protein metabolic process
LOC_Os03g27590	OsSCP18 - Putative Serine Carboxypeptidase homologue, expressed	GO:0005623 cell///GO:0005739 mitochondrion///GO:0016787 hydrolase activity///GO:0019538 protein metabolic process
LOC_Os03g27990	STRUBBELIG-RECEPTOR FAMILY 7 precursor, putative, expressed	GO:0000166 nucleotide binding///GO:0005634 nucleus///GO:0005829 cytosol///GO:0005886 plasma membrane///GO:0006464 protein modification process///GO:0007165 signal transduction///GO:0016301 kinase activity
LOC_Os03g28090	pectinesterase, putative, expressed	GO:0005618 cell wall///GO:0008150 biological_process///GO:0008152 metabolic process///GO:0016787 hydrolase activity///GO:0030234 enzyme regulator activity
LOC_Os03g29410	tyrosine protein kinase domain containing protein, putative, expressed	GO:0005575 cellular_component///GO:0006950 response to stress///GO:0008152 metabolic process///GO:0009607 response to biotic stimulus///GO:0009987 cellular process///GO:0016301 kinase activity
LOC_Os03g29850	metal cation transporter, putative, expressed	GO:0005215 transporter activity///GO:0005623 cell///GO:0006810 transport///GO:0009987 cellular process///GO:0016020 membrane
LOC_Os03g30250	COBRA-like protein precursor, putative, expressed	GO:0005773 vacuole///GO:0005886 plasma membrane///GO:0009987 cellular process///GO:0016020 membrane
LOC_Os03g32050	peroxidase precursor, putative, expressed	GO:0003824 catalytic activity///GO:0005515 protein binding///GO:0005576 extracellular region///GO:0005618 cell wall///GO:0005829 cytosol///GO:0006950 response to stress///GO:0008152 metabolic process
LOC_Os03g32230	ZOS3-12 - C2H2 zinc finger protein, expressed	GO:0003676 nucleic acid binding///GO:0003677 DNA binding///GO:0003700 sequence-specific DNA binding transcription factor activity///GO:0005488 binding///GO:0005634 nucleus///GO:0006139 nucleobase, nucleoside, nucleotide and nucleic acid metabolic process///GO:0006950 response to stress///GO:0008150 biological_process///GO:0009058 biosynthetic process///GO:0009628 response to abiotic stimulus///GO…
LOC_Os03g32790	expressed protein	GO:0003674 molecular_function///GO:0005575 cellular_component///GO:0008150 biological_process
LOC_Os03g35600	serine/threonine-protein kinase receptor precursor, putative, expressed	GO:0004871 signal transducer activity///GO:0004872 receptor activity///GO:0005515 protein binding///GO:0005575 cellular_component///GO:0005773 vacuole///GO:0005886 plasma membrane///GO:0006464 protein modification process///GO:0007165 signal transduction///GO:0008152 metabolic process///GO:0009875 pollen-pistil interaction///GO:0009987 cellular process///GO:0016301 kinase activity
LOC_Os03g36080	expressed protein	-
LOC_Os03g37490	MATE efflux family protein, putative, expressed	GO:0005215 transporter activity///GO:0005773 vacuole///GO:0006810 transport///GO:0009987 cellular process///GO:0016020 membrane
LOC_Os03g37960	acyl CoA binding protein, putative, expressed	-
LOC_Os03g38590	secretory carrier-associated membrane protein 4, putative, expressed	GO:0005215 transporter activity///GO:0005886 plasma membrane///GO:0006810 transport///GO:0009987 cellular process
LOC_Os03g39710	transporter family protein, putative, expressed	GO:0005215 transporter activity///GO:0005575 cellular_component///GO:0005634 nucleus///GO:0005773 vacuole///GO:0005886 plasma membrane///GO:0006810 transport///GO:0009987 cellular process///GO:0016020 membrane
LOC_Os03g40194	disease resistance RPP13-like protein 1, putative, expressed	GO:0005515 protein binding///GO:0006950 response to stress
LOC_Os03g40210	expressed protein	-
LOC_Os03g40670	glycerophosphoryl diester phosphodiesterase family protein, putative, expressed	GO:0005623 cell///GO:0005975 carbohydrate metabolic process///GO:0006629 lipid metabolic process///GO:0009987 cellular process///GO:0016787 hydrolase activity
LOC_Os03g41130	expressed protein	-
LOC_Os03g41330	DUF260 domain containing protein, putative, expressed	GO:0005575 cellular_component///GO:0007275 multicellular organismal development///GO:0008152 metabolic process///GO:0009653 anatomical structure morphogenesis
LOC_Os03g41390	ZOS3-15 - C2H2 zinc finger protein, expressed	GO:0003676 nucleic acid binding///GO:0003700 sequence-specific DNA binding transcription factor activity///GO:0005488 binding///GO:0005622 intracellular///GO:0006139 nucleobase, nucleoside, nucleotide and nucleic acid metabolic process///GO:0009058 biosynthetic process
LOC_Os03g42464	expressed protein	-
LOC_Os03g43400	OsIAA11 - Auxin-responsive Aux/IAA gene family member, expressed	GO:0003700 sequence-specific DNA binding transcription factor activity///GO:0005634 nucleus///GO:0006139 nucleobase, nucleoside, nucleotide and nucleic acid metabolic process///GO:0009058 biosynthetic process///GO:0009719 response to endogenous stimulus
LOC_Os03g43410	OsIAA12 - Auxin-responsive Aux/IAA gene family member, expressed	GO:0003700 sequence-specific DNA binding transcription factor activity///GO:0005634 nucleus///GO:0005737 cytoplasm///GO:0006139 nucleobase, nucleoside, nucleotide and nucleic acid metabolic process///GO:0009058 biosynthetic process///GO:0009719 response to endogenous stimulus
LOC_Os03g43650	uncharacterized protein At4g06744 precursor, putative, expressed	GO:0005198 structural molecule activity///GO:0005575 cellular_component
LOC_Os03g43750	retrotransposon, putative, centromere-specific, expressed	-
LOC_Os03g45250	2-aminoethanethiol dioxygenase, putative, expressed	GO:0003824 catalytic activity///GO:0008152 metabolic process
LOC_Os03g45280	dehydrin, putative, expressed	-
LOC_Os03g45920	tubulin/FtsZ domain containing protein, putative, expressed	GO:0000166 nucleotide binding///GO:0005198 structural molecule activity///GO:0005515 protein binding///GO:0005575 cellular_component///GO:0005618 cell wall///GO:0005730 nucleolus///GO:0005856 cytoskeleton///GO:0005886 plasma membrane///GO:0006139 nucleobase, nucleoside, nucleotide and nucleic acid metabolic process///GO:0006950 response to stress///GO:0008150 biological_process///GO:0009056 catab…
LOC_Os03g45960	thaumatin, putative, expressed	GO:0005623 cell///GO:0006950 response to stress///GO:0009607 response to biotic stimulus///GO:0009628 response to abiotic stimulus
LOC_Os03g46060	thaumatin family domain containing protein, expressed	GO:0005623 cell///GO:0006950 response to stress///GO:0009607 response to biotic stimulus///GO:0009628 response to abiotic stimulus
LOC_Os03g46070	thaumatin, putative, expressed	GO:0005623 cell///GO:0006950 response to stress///GO:0009607 response to biotic stimulus///GO:0009628 response to abiotic stimulus
LOC_Os03g46150	LTPL72 - Protease inhibitor/seed storage/LTP family protein precursor, expressed	GO:0006810 transport///GO:0008289 lipid binding///GO:0016020 membrane
LOC_Os03g46454	metal cation transporter, putative, expressed	GO:0005215 transporter activity///GO:0005794 Golgi apparatus///GO:0005886 plasma membrane///GO:0006810 transport///GO:0006950 response to stress///GO:0009607 response to biotic stimulus///GO:0009628 response to abiotic stimulus///GO:0009719 response to endogenous stimulus///GO:0009987 cellular process///GO:0019725 cellular homeostasis
LOC_Os03g46570	protein binding protein, putative, expressed	GO:0005488 binding///GO:0008219 cell death
LOC_Os03g47010	glycosyl hydrolase family 10 protein, putative, expressed	GO:0005575 cellular_component///GO:0005975 carbohydrate metabolic process///GO:0008152 metabolic process///GO:0016787 hydrolase activity
LOC_Os03g47034	expressed protein	-
LOC_Os03g47270	GCRP4 - Glycine and cysteine rich family protein precursor, expressed	GO:0003674 molecular_function///GO:0005623 cell///GO:0008150 biological_process
LOC_Os03g48180	peptide transporter PTR2, putative, expressed	GO:0005215 transporter activity///GO:0005575 cellular_component///GO:0005886 plasma membrane///GO:0006810 transport///GO:0009628 response to abiotic stimulus///GO:0016020 membrane
LOC_Os03g48480	thioesterase family protein, putative, expressed	GO:0005777 peroxisome///GO:0008150 biological_process///GO:0008152 metabolic process///GO:0016787 hydrolase activity
LOC_Os03g48760	Cupin domain containing protein, expressed	GO:0003674 molecular_function///GO:0005488 binding///GO:0005576 extracellular region///GO:0005623 cell
LOC_Os03g48770	Cupin domain containing protein, expressed	GO:0003674 molecular_function///GO:0005488 binding///GO:0005576 extracellular region///GO:0005623 cell
LOC_Os03g48780	Cupin domain containing protein, expressed	GO:0003674 molecular_function///GO:0005488 binding///GO:0005576 extracellular region///GO:0005623 cell
LOC_Os03g48810	nucleobase-ascorbate transporter, putative, expressed	GO:0005215 transporter activity///GO:0006810 transport///GO:0009987 cellular process///GO:0016020 membrane
LOC_Os03g49524	anthocyanidin 3-O-glucosyltransferase, putative, expressed	GO:0008152 metabolic process///GO:0016740 transferase activity
LOC_Os03g50160	plastocyanin-like domain containing protein, putative, expressed	GO:0003674 molecular_function///GO:0005488 binding///GO:0005576 extracellular region///GO:0009856 pollination///GO:0009908 flower development///GO:0030312 external encapsulating structure
LOC_Os03g50880	class I glutamine amidotransferase, putative, expressed	GO:0003824 catalytic activity///GO:0008152 metabolic process///GO:0009058 biosynthetic process///GO:0009607 response to biotic stimulus///GO:0009987 cellular process
LOC_Os03g50970	retrotransposon protein, putative, Ty1-copia subclass, expressed	-
LOC_Os03g51080	glutamate decarboxylase, putative, expressed	GO:0003824 catalytic activity///GO:0005515 protein binding///GO:0005829 cytosol///GO:0008150 biological_process///GO:0008152 metabolic process
LOC_Os03g51110	MYB family transcription factor, putative, expressed	GO:0003677 DNA binding///GO:0003700 sequence-specific DNA binding transcription factor activity///GO:0005634 nucleus///GO:0006139 nucleobase, nucleoside, nucleotide and nucleic acid metabolic process///GO:0009058 biosynthetic process///GO:0009719 response to endogenous stimulus///GO:0009987 cellular process
LOC_Os03g51530	expressed protein	-
LOC_Os03g51740	aminotransferase, classes I and II, domain containing protein, expressed	GO:0003824 catalytic activity///GO:0005515 protein binding///GO:0005575 cellular_component///GO:0009058 biosynthetic process///GO:0009987 cellular process
LOC_Os03g52040	OsSCP19 - Putative Serine Carboxypeptidase homologue, expressed	GO:0005623 cell///GO:0016787 hydrolase activity///GO:0019538 protein metabolic process
LOC_Os03g52284	expressed protein	-
LOC_Os03g52360	PIII3 - Proteinase inhibitor II family protein precursor, putative, expressed	-
LOC_Os03g52370	PIII4 - Proteinase inhibitor II family protein precursor, expressed	-
LOC_Os03g52380	PIII5 - Proteinase inhibitor II family protein precursor, expressed	-
LOC_Os03g52390	PIII1 - Proteinase inhibitor II family protein precursor, expressed	GO:0005623 cell///GO:0006950 response to stress///GO:0008152 metabolic process///GO:0030234 enzyme regulator activity
LOC_Os03g52910	uncharacterized UPF0114 domain containing protein, expressed	GO:0003674 molecular_function///GO:0008150 biological_process///GO:0009536 plastid
LOC_Os03g53150	OsIAA13 - Auxin-responsive Aux/IAA gene family member, expressed	GO:0003700 sequence-specific DNA binding transcription factor activity///GO:0005634 nucleus///GO:0006139 nucleobase, nucleoside, nucleotide and nucleic acid metabolic process///GO:0009058 biosynthetic process///GO:0009719 response to endogenous stimulus
LOC_Os03g53200	OsCML4 - Calmodulin-related calcium sensor protein, expressed	GO:0004871 signal transducer activity///GO:0005488 binding///GO:0005515 protein binding///GO:0005886 plasma membrane///GO:0007165 signal transduction
LOC_Os03g54050	anther-specific proline-rich protein APG precursor, putative, expressed	GO:0005488 binding///GO:0005575 cellular_component///GO:0006810 transport
LOC_Os03g55010	UDP-glucoronosyl and UDP-glucosyl transferase domain containing protein, expressed	GO:0005575 cellular_component///GO:0008152 metabolic process///GO:0016740 transferase activity
LOC_Os03g56110	homeobox protein knotted-1, putative, expressed	GO:0003700 sequence-specific DNA binding transcription factor activity///GO:0005515 protein binding///GO:0005634 nucleus///GO:0006139 nucleobase, nucleoside, nucleotide and nucleic acid metabolic process///GO:0007275 multicellular organismal development///GO:0009058 biosynthetic process///GO:0030154 cell differentiation
LOC_Os03g56160	lectin-like receptor kinase 7, putative, expressed	GO:0005886 plasma membrane///GO:0008150 biological_process///GO:0008152 metabolic process///GO:0009987 cellular process///GO:0016301 kinase activity
LOC_Os03g56430	expressed protein	GO:0008150 biological_process
LOC_Os03g56944	lysine-rich arabinogalactan protein 19 precursor, putative, expressed	GO:0003674 molecular_function///GO:0005623 cell///GO:0008150 biological_process
LOC_Os03g57520	VQ domain containing protein, putative, expressed	GO:0003674 molecular_function///GO:0008150 biological_process///GO:0009536 plastid
LOC_Os03g57640	gibberellin receptor GID1L2, putative, expressed	GO:0005575 cellular_component///GO:0008152 metabolic process///GO:0016787 hydrolase activity
LOC_Os03g57970	LTPL73 - Protease inhibitor/seed storage/LTP family protein precursor, expressed	GO:0006810 transport///GO:0008289 lipid binding///GO:0016020 membrane
LOC_Os03g58580	nodulin, putative, expressed	GO:0003674 molecular_function///GO:0005575 cellular_component///GO:0006950 response to stress///GO:0009607 response to biotic stimulus
LOC_Os03g58890	oxidoreductase, putative, expressed	GO:0003824 catalytic activity///GO:0005488 binding///GO:0005773 vacuole///GO:0005794 Golgi apparatus///GO:0006464 protein modification process///GO:0008152 metabolic process///GO:0016020 membrane
LOC_Os03g58940	LTPL83 - Protease inhibitor/seed storage/LTP family protein precursor, putative, expressed	GO:0005886 plasma membrane///GO:0006810 transport///GO:0008289 lipid binding///GO:0016020 membrane
LOC_Os03g58980	Cupin domain containing protein, expressed	GO:0003674 molecular_function///GO:0005488 binding///GO:0005576 extracellular region///GO:0005623 cell
LOC_Os03g59180	expressed protein	GO:0003674 molecular_function///GO:0005575 cellular_component///GO:0008150 biological_process
LOC_Os03g59360	remorin, putative, expressed	GO:0003677 DNA binding///GO:0005575 cellular_component///GO:0008150 biological_process
LOC_Os03g59430	uncharacterized glycosyltransferase, putative, expressed	GO:0005575 cellular_component///GO:0005975 carbohydrate metabolic process///GO:0006950 response to stress///GO:0008152 metabolic process///GO:0009056 catabolic process///GO:0009628 response to abiotic stimulus///GO:0016787 hydrolase activity
LOC_Os03g60260	ANT1, putative, expressed	GO:0005215 transporter activity///GO:0006810 transport///GO:0009607 response to biotic stimulus///GO:0009987 cellular process///GO:0016020 membrane
LOC_Os03g60509	expressed protein	-
LOC_Os03g60850	peptide transporter PTR2, putative, expressed	GO:0005215 transporter activity///GO:0006810 transport///GO:0016020 membrane
LOC_Os03g60992	expressed protein	GO:0003824 catalytic activity///GO:0008152 metabolic process///GO:0009058 biosynthetic process///GO:0009536 plastid///GO:0009987 cellular process
LOC_Os03g61150	expressed protein	-
LOC_Os03g61470	uncharacterized Cys-rich domain containing protein, putative, expressed	GO:0003674 molecular_function///GO:0005575 cellular_component///GO:0008150 biological_process
LOC_Os03g62200	ammonium transporter protein, putative, expressed	GO:0005215 transporter activity///GO:0005575 cellular_component///GO:0005886 plasma membrane///GO:0006810 transport///GO:0009607 response to biotic stimulus///GO:0009987 cellular process
LOC_Os03g62230	ZOS3-24 - C2H2 zinc finger protein, expressed	GO:0003676 nucleic acid binding///GO:0003700 sequence-specific DNA binding transcription factor activity///GO:0005488 binding///GO:0005634 nucleus///GO:0006139 nucleobase, nucleoside, nucleotide and nucleic acid metabolic process///GO:0008150 biological_process///GO:0009058 biosynthetic process///GO:0009628 response to abiotic stimulus
LOC_Os03g62600	ras-related protein, putative, expressed	GO:0000166 nucleotide binding///GO:0005737 cytoplasm///GO:0005768 endosome///GO:0005829 cytosol///GO:0005886 plasma membrane///GO:0009987 cellular process
LOC_Os03g63270	regulatory protein, putative, expressed	GO:0003674 molecular_function///GO:0005575 cellular_component///GO:0008150 biological_process
LOC_Os03g63280	regulatory protein, putative, expressed	GO:0003674 molecular_function///GO:0005575 cellular_component///GO:0008150 biological_process
LOC_Os03g63310	cytochrome P450 71E1, putative, expressed	GO:0003674 molecular_function///GO:0003824 catalytic activity///GO:0005488 binding///GO:0008152 metabolic process///GO:0019825 oxygen binding
LOC_Os03g63390	plastocyanin-like domain containing protein, putative, expressed	GO:0003674 molecular_function///GO:0005488 binding///GO:0005576 extracellular region///GO:0009856 pollination///GO:0009908 flower development///GO:0030312 external encapsulating structure
LOC_Os03g63760	glycosyl hydrolases family 16, putative, expressed	GO:0005975 carbohydrate metabolic process///GO:0008152 metabolic process///GO:0009987 cellular process///GO:0016740 transferase activity///GO:0016787 hydrolase activity
LOC_Os03g63900	1-aminocyclopropane-1-carboxylate oxidase 2, putative, expressed	GO:0003824 catalytic activity///GO:0005575 cellular_component///GO:0007275 multicellular organismal development///GO:0008152 metabolic process///GO:0009058 biosynthetic process///GO:0009987 cellular process///GO:0019748 secondary metabolic process
LOC_Os03g63970	gibberellin 20 oxidase 1, putative, expressed	GO:0000003 reproduction///GO:0003824 catalytic activity///GO:0005737 cytoplasm///GO:0006629 lipid metabolic process///GO:0007165 signal transduction///GO:0007275 multicellular organismal development///GO:0008152 metabolic process///GO:0009058 biosynthetic process///GO:0009628 response to abiotic stimulus///GO:0009653 anatomical structure morphogenesis///GO:0009719 response to endogenous stimulus/…
LOC_Os03g64070	uncharacterized protein PA4923, putative, expressed	GO:0003674 molecular_function///GO:0005634 nucleus///GO:0005829 cytosol///GO:0008150 biological_process
LOC_Os03g64170	GDSL-like lipase/acylhydrolase, putative, expressed	GO:0005623 cell///GO:0006629 lipid metabolic process///GO:0008152 metabolic process///GO:0016787 hydrolase activity
LOC_Os03g64230	expressed protein	GO:0003674 molecular_function///GO:0008150 biological_process///GO:0009536 plastid
LOC_Os04g01140	cytochrome P450 93A2, putative, expressed	GO:0003674 molecular_function///GO:0003824 catalytic activity///GO:0005488 binding///GO:0005623 cell///GO:0008152 metabolic process///GO:0019825 oxygen binding
LOC_Os04g01310	serine/threonine-protein kinase receptor precursor, putative, expressed	GO:0000166 nucleotide binding///GO:0005623 cell///GO:0006464 protein modification process///GO:0009875 pollen-pistil interaction///GO:0016301 kinase activity///GO:0030246 carbohydrate binding
LOC_Os04g01320	serine/threonine-protein kinase receptor precursor, putative, expressed	GO:0000166 nucleotide binding///GO:0005623 cell///GO:0006464 protein modification process///GO:0009875 pollen-pistil interaction///GO:0016301 kinase activity///GO:0030246 carbohydrate binding
LOC_Os04g01354	chalcone synthase, putative, expressed	GO:0005634 nucleus///GO:0005773 vacuole///GO:0005783 endoplasmic reticulum///GO:0006810 transport///GO:0006950 response to stress///GO:0009058 biosynthetic process///GO:0009628 response to abiotic stimulus///GO:0009719 response to endogenous stimulus///GO:0009987 cellular process///GO:0016020 membrane///GO:0016740 transferase activity///GO:0019748 secondary metabolic process
LOC_Os04g01470	O-methyltransferase, putative, expressed	GO:0005515 protein binding///GO:0005575 cellular_component///GO:0005634 nucleus///GO:0005737 cytoplasm///GO:0005829 cytosol///GO:0005886 plasma membrane///GO:0008152 metabolic process///GO:0009058 biosynthetic process///GO:0009987 cellular process///GO:0016740 transferase activity///GO:0019748 secondary metabolic process
LOC_Os04g01490	zinc finger, C3HC4 type, domain containing protein, expressed	GO:0005488 binding///GO:0005575 cellular_component///GO:0008150 biological_process
LOC_Os04g01710	cysteine proteinase At4g11310 precursor, putative, expressed	GO:0005623 cell///GO:0016787 hydrolase activity///GO:0019538 protein metabolic process
LOC_Os04g01960	expressed protein	-
LOC_Os04g02120	expressed protein	-
LOC_Os04g02620	oxidoreductase, short chain dehydrogenase/reductase family, putative, expressed	GO:0003824 catalytic activity///GO:0005783 endoplasmic reticulum///GO:0008152 metabolic process
LOC_Os04g02640	3-ketoacyl-CoA synthase 6, putative, expressed	GO:0003824 catalytic activity///GO:0005783 endoplasmic reticulum///GO:0006629 lipid metabolic process///GO:0006950 response to stress///GO:0007275 multicellular organismal development///GO:0008152 metabolic process///GO:0009058 biosynthetic process///GO:0009628 response to abiotic stimulus///GO:0009653 anatomical structure morphogenesis///GO:0009987 cellular process///GO:0016043 cellular componen…
LOC_Os04g02650	expressed protein	GO:0003674 molecular_function///GO:0005575 cellular_component///GO:0008150 biological_process
LOC_Os04g02754	amidase family protein, putative, expressed	GO:0005737 cytoplasm///GO:0005829 cytosol///GO:0008152 metabolic process///GO:0009058 biosynthetic process///GO:0009987 cellular process///GO:0016787 hydrolase activity
LOC_Os04g03164	expressed protein	-
LOC_Os04g09604	O-methyltransferase, putative, expressed	GO:0005829 cytosol///GO:0005975 carbohydrate metabolic process///GO:0008152 metabolic process///GO:0009987 cellular process///GO:0016740 transferase activity///GO:0019748 secondary metabolic process
LOC_Os04g09654	O-methyltransferase, putative, expressed	GO:0005515 protein binding///GO:0005575 cellular_component///GO:0005634 nucleus///GO:0005737 cytoplasm///GO:0005829 cytosol///GO:0005886 plasma membrane///GO:0008152 metabolic process///GO:0009058 biosynthetic process///GO:0009987 cellular process///GO:0016740 transferase activity///GO:0019748 secondary metabolic process
LOC_Os04g09900	ent-kaurene synthase, chloroplast precursor, putative, expressed	GO:0003824 catalytic activity///GO:0005488 binding///GO:0006629 lipid metabolic process///GO:0007165 signal transduction///GO:0009058 biosynthetic process///GO:0009536 plastid///GO:0009719 response to endogenous stimulus///GO:0009987 cellular process
LOC_Os04g09920	cytochrome P450, putative, expressed	GO:0003674 molecular_function///GO:0003824 catalytic activity///GO:0005488 binding///GO:0005623 cell///GO:0008152 metabolic process///GO:0019825 oxygen binding
LOC_Os04g10000	sex determination protein tasselseed-2, putative, expressed	GO:0003824 catalytic activity///GO:0005829 cytosol///GO:0006629 lipid metabolic process///GO:0006950 response to stress///GO:0007165 signal transduction///GO:0008150 biological_process///GO:0008152 metabolic process///GO:0009058 biosynthetic process///GO:0009628 response to abiotic stimulus///GO:0009987 cellular process///GO:0019748 secondary metabolic process
LOC_Os04g10010	sex determination protein tasselseed-2, putative, expressed	GO:0003824 catalytic activity///GO:0005488 binding///GO:0005575 cellular_component///GO:0008152 metabolic process
LOC_Os04g10060	ent-kaurene synthase, chloroplast precursor, putative, expressed	GO:0003824 catalytic activity///GO:0006629 lipid metabolic process///GO:0007165 signal transduction///GO:0009058 biosynthetic process///GO:0009536 plastid///GO:0009719 response to endogenous stimulus///GO:0009987 cellular process
LOC_Os04g10160	cytochrome P450, putative, expressed	GO:0003674 molecular_function///GO:0003824 catalytic activity///GO:0005488 binding///GO:0005886 plasma membrane///GO:0008152 metabolic process///GO:0019825 oxygen binding
LOC_Os04g10350	1-aminocyclopropane-1-carboxylate oxidase homolog 2, putative, expressed	GO:0005575 cellular_component///GO:0008150 biological_process///GO:0008152 metabolic process
LOC_Os04g12010	glycosyltransferase, putative, expressed	GO:0008150 biological_process///GO:0008152 metabolic process///GO:0016740 transferase activity
LOC_Os04g12669	expressed protein	GO:0005575 cellular_component///GO:0006950 response to stress///GO:0007154 cell communication///GO:0007275 multicellular organismal development///GO:0008152 metabolic process///GO:0009628 response to abiotic stimulus///GO:0009653 anatomical structure morphogenesis///GO:0009719 response to endogenous stimulus///GO:0009987 cellular process///GO:0009991 response to extracellular stimulus///GO:001674…
LOC_Os04g12720	indole-3-acetate beta-glucosyltransferase, putative, expressed	GO:0005575 cellular_component///GO:0008152 metabolic process///GO:0009987 cellular process///GO:0016740 transferase activity
LOC_Os04g12950	indole-3-acetate beta-glucosyltransferase, putative, expressed	GO:0005575 cellular_component///GO:0008152 metabolic process///GO:0009987 cellular process///GO:0016740 transferase activity
LOC_Os04g13210	multidrug resistance-associated protein, putative, expressed	GO:0005215 transporter activity///GO:0005575 cellular_component///GO:0005773 vacuole///GO:0005886 plasma membrane///GO:0006139 nucleobase, nucleoside, nucleotide and nucleic acid metabolic process///GO:0006810 transport///GO:0006950 response to stress///GO:0009056 catabolic process///GO:0009607 response to biotic stimulus///GO:0009628 response to abiotic stimulus///GO:0009987 cellular process///G…
LOC_Os04g13220	ABC transporter family protein, putative, expressed	GO:0005215 transporter activity///GO:0005575 cellular_component///GO:0005773 vacuole///GO:0005886 plasma membrane///GO:0006139 nucleobase, nucleoside, nucleotide and nucleic acid metabolic process///GO:0006810 transport///GO:0006950 response to stress///GO:0009056 catabolic process///GO:0009607 response to biotic stimulus///GO:0009628 response to abiotic stimulus///GO:0009987 cellular process///G…
LOC_Os04g14150	dehydration response related protein, putative, expressed	GO:0005794 Golgi apparatus///GO:0008150 biological_process
LOC_Os04g14690	flavin-containing monooxygenase family protein, putative, expressed	GO:0000166 nucleotide binding///GO:0003824 catalytic activity///GO:0005488 binding///GO:0005623 cell///GO:0005783 endoplasmic reticulum///GO:0006950 response to stress///GO:0007165 signal transduction///GO:0008152 metabolic process///GO:0008219 cell death///GO:0009607 response to biotic stimulus///GO:0009987 cellular process///GO:0016020 membrane
LOC_Os04g15690	DSBA-like thioredoxin domain containing protein, expressed	GO:0005618 cell wall///GO:0005773 vacuole///GO:0008150 biological_process
LOC_Os04g19960	retrotransposon protein, putative, unclassified, expressed	-
LOC_Os04g20164	amine oxidase precursor, putative, expressed	GO:0003824 catalytic activity///GO:0005488 binding///GO:0005773 vacuole///GO:0008152 metabolic process
LOC_Os04g20680	wall-associated receptor kinase 3 precursor, putative, expressed	GO:0005515 protein binding///GO:0005886 plasma membrane///GO:0006464 protein modification process///GO:0016301 kinase activity
LOC_Os04g21130	F-box protein PP2-B1, putative, expressed	GO:0008150 biological_process///GO:0030246 carbohydrate binding
LOC_Os04g22080	retrotransposon protein, putative, unclassified, expressed	-
LOC_Os04g22380	short chain dehydrogenase/reductase protein, putative, expressed	GO:0003824 catalytic activity///GO:0005488 binding///GO:0008152 metabolic process///GO:0009536 plastid
LOC_Os04g25060	cysteine-rich receptor-like protein kinase, putative, expressed	GO:0005576 extracellular region///GO:0008150 biological_process///GO:0008152 metabolic process///GO:0016787 hydrolase activity
LOC_Os04g25440	cytokinin-O-glucosyltransferase 2, putative, expressed	GO:0005575 cellular_component///GO:0008152 metabolic process///GO:0016740 transferase activity
LOC_Os04g25650	cysteine-rich receptor-like protein kinase, putative, expressed	GO:0005576 extracellular region///GO:0008150 biological_process///GO:0008152 metabolic process///GO:0016787 hydrolase activity
LOC_Os04g27060	oxidoreductase, aldo/keto reductase family protein, putative, expressed	GO:0003824 catalytic activity///GO:0005829 cytosol///GO:0008150 biological_process///GO:0008152 metabolic process
LOC_Os04g28520	male sterility protein, putative, expressed	GO:0003824 catalytic activity///GO:0006629 lipid metabolic process///GO:0006950 response to stress///GO:0007049 cell cycle///GO:0007275 multicellular organismal development///GO:0008152 metabolic process///GO:0009058 biosynthetic process///GO:0009536 plastid///GO:0009628 response to abiotic stimulus///GO:0009987 cellular process///GO:0019748 secondary metabolic process
LOC_Os04g28620	male sterility protein, putative, expressed	GO:0003824 catalytic activity///GO:0006629 lipid metabolic process///GO:0006950 response to stress///GO:0007049 cell cycle///GO:0007275 multicellular organismal development///GO:0008152 metabolic process///GO:0009058 biosynthetic process///GO:0009536 plastid///GO:0009628 response to abiotic stimulus///GO:0009987 cellular process///GO:0019748 secondary metabolic process
LOC_Os04g28780	serine/threonine-protein kinase receptor precursor, putative, expressed	GO:0000166 nucleotide binding///GO:0005623 cell///GO:0006464 protein modification process///GO:0009875 pollen-pistil interaction///GO:0016301 kinase activity///GO:0030246 carbohydrate binding
LOC_Os04g28990	dehydrogenase, putative, expressed	GO:0003824 catalytic activity///GO:0005488 binding///GO:0005773 vacuole///GO:0005886 plasma membrane///GO:0008152 metabolic process///GO:0009536 plastid///GO:0009579 thylakoid///GO:0016020 membrane
LOC_Os04g30030	cysteine-rich receptor-like protein kinase 12 precursor, putative, expressed	GO:0000166 nucleotide binding///GO:0005575 cellular_component///GO:0006464 protein modification process///GO:0008152 metabolic process///GO:0009987 cellular process///GO:0016301 kinase activity
LOC_Os04g30490	MATE efflux family protein, putative, expressed	GO:0005215 transporter activity///GO:0005773 vacuole///GO:0006810 transport///GO:0009607 response to biotic stimulus///GO:0009987 cellular process///GO:0016020 membrane
LOC_Os04g31410	RALFL37 - Rapid ALkalinization Factor RALF family protein precursor, expressed	-
LOC_Os04g32620	ethylene-responsive transcription factor ERF114, putative, expressed	GO:0003677 DNA binding///GO:0003700 sequence-specific DNA binding transcription factor activity///GO:0005634 nucleus///GO:0006139 nucleobase, nucleoside, nucleotide and nucleic acid metabolic process///GO:0006950 response to stress///GO:0008150 biological_process///GO:0009058 biosynthetic process///GO:0009628 response to abiotic stimulus///GO:0009719 response to endogenous stimulus///GO:0009987 c…
LOC_Os04g32740	hydrolase, NUDIX family, domain containing protein, expressed	GO:0008150 biological_process///GO:0008152 metabolic process///GO:0016787 hydrolase activity
LOC_Os04g32850	basic proline-rich protein, putative, expressed	GO:0005488 binding///GO:0005575 cellular_component///GO:0006810 transport
LOC_Os04g32920	potassium transporter, putative, expressed	GO:0005215 transporter activity///GO:0006810 transport///GO:0009987 cellular process///GO:0016020 membrane
LOC_Os04g33190	AMP-binding enzyme, putative, expressed	GO:0003824 catalytic activity///GO:0005829 cytosol///GO:0008152 metabolic process///GO:0009536 plastid///GO:0009987 cellular process
LOC_Os04g33240	sex determination protein tasselseed-2, putative, expressed	GO:0003824 catalytic activity///GO:0005488 binding///GO:0005575 cellular_component///GO:0008152 metabolic process
LOC_Os04g33310	expressed protein	GO:0003674 molecular_function
LOC_Os04g33370	cytochrome P450, putative, expressed	GO:0003674 molecular_function///GO:0003824 catalytic activity///GO:0005488 binding///GO:0005623 cell///GO:0006629 lipid metabolic process///GO:0008152 metabolic process///GO:0009987 cellular process///GO:0019825 oxygen binding
LOC_Os04g33390	prephenate dehydratase domain containing protein, expressed	GO:0003824 catalytic activity///GO:0008152 metabolic process///GO:0009058 biosynthetic process///GO:0009536 plastid///GO:0009987 cellular process
LOC_Os04g33450	expressed protein	GO:0003674 molecular_function///GO:0005575 cellular_component///GO:0008150 biological_process
LOC_Os04g33880	HVA22, putative, expressed	GO:0003674 molecular_function///GO:0008150 biological_process
LOC_Os04g33920	LTPL102 - Protease inhibitor/seed storage/LTP family protein precursor, expressed	GO:0005623 cell///GO:0006810 transport///GO:0008289 lipid binding
LOC_Os04g33990	harpin-induced protein 1 domain containing protein, expressed	GO:0003674 molecular_function///GO:0005575 cellular_component///GO:0005618 cell wall///GO:0008150 biological_process
LOC_Os04g35130	expressed protein	GO:0003674 molecular_function///GO:0005886 plasma membrane///GO:0008150 biological_process
LOC_Os04g35540	amino acid permease family protein, putative, expressed	GO:0005215 transporter activity///GO:0006810 transport///GO:0009987 cellular process///GO:0016020 membrane
LOC_Os04g35840	T-complex protein 11, putative, expressed	GO:0005575 cellular_component///GO:0008150 biological_process
LOC_Os04g36630	expressed protein	GO:0003674 molecular_function///GO:0008150 biological_process
LOC_Os04g36670	expressed protein	-
LOC_Os04g37500	glutamate decarboxylase, putative, expressed	GO:0005515 protein binding///GO:0005634 nucleus///GO:0005829 cytosol///GO:0008152 metabolic process///GO:0009056 catabolic process///GO:0009987 cellular process
LOC_Os04g37550	aspartic proteinase nepenthesin-2 precursor, putative, expressed	GO:0005623 cell///GO:0016787 hydrolase activity///GO:0019538 protein metabolic process
LOC_Os04g37670	steroid nuclear receptor, ligand-binding, putative, expressed	GO:0003674 molecular_function///GO:0005623 cell///GO:0008150 biological_process
LOC_Os04g37700	expressed protein	GO:0005575 cellular_component
LOC_Os04g37740	zinc finger, C3HC4 type domain containing protein, expressed	GO:0003824 catalytic activity///GO:0005488 binding///GO:0005886 plasma membrane///GO:0006464 protein modification process///GO:0008150 biological_process///GO:0008219 cell death///GO:0009607 response to biotic stimulus
LOC_Os04g37980	transporter family protein, putative, expressed	GO:0005215 transporter activity///GO:0006810 transport///GO:0009987 cellular process///GO:0016020 membrane
LOC_Os04g38220	transporter family protein, putative, expressed	GO:0005215 transporter activity///GO:0006810 transport///GO:0009987 cellular process///GO:0016020 membrane
LOC_Os04g38390	wound/stress protein, putative, expressed	GO:0003674 molecular_function///GO:0005773 vacuole///GO:0005886 plasma membrane///GO:0008150 biological_process///GO:0009536 plastid///GO:0009579 thylakoid///GO:0016020 membrane
LOC_Os04g38860	expressed protein	GO:0005215 transporter activity///GO:0006810 transport///GO:0009987 cellular process///GO:0016020 membrane
LOC_Os04g39320	expressed protein	-
LOC_Os04g39380	heavy metal transport/detoxification protein, putative, expressed	-
LOC_Os04g39980	gibberellin 20 oxidase 2, putative, expressed	GO:0003824 catalytic activity///GO:0005634 nucleus///GO:0008150 biological_process///GO:0008152 metabolic process
LOC_Os04g40410	high affinity nitrate transporter, putative, expressed	GO:0005215 transporter activity///GO:0005886 plasma membrane///GO:0006810 transport///GO:0006950 response to stress///GO:0008150 biological_process///GO:0009987 cellular process
LOC_Os04g40670	expressed protein	GO:0003674 molecular_function///GO:0005575 cellular_component///GO:0008150 biological_process
LOC_Os04g40680	expressed protein	GO:0003674 molecular_function///GO:0005575 cellular_component
LOC_Os04g40990	malate synthase, glyoxysomal, putative, expressed	GO:0005975 carbohydrate metabolic process///GO:0008152 metabolic process///GO:0009987 cellular process///GO:0016740 transferase activity
LOC_Os04g41229	helix-loop-helix DNA-binding domain containing protein, expressed	GO:0003677 DNA binding///GO:0003700 sequence-specific DNA binding transcription factor activity///GO:0005829 cytosol///GO:0006139 nucleobase, nucleoside, nucleotide and nucleic acid metabolic process///GO:0009058 biosynthetic process
LOC_Os04g41570	ethylene-responsive protein related, putative, expressed	GO:0003700 sequence-specific DNA binding transcription factor activity///GO:0005634 nucleus///GO:0006139 nucleobase, nucleoside, nucleotide and nucleic acid metabolic process///GO:0009058 biosynthetic process///GO:0009719 response to endogenous stimulus
LOC_Os04g41620	CHIT2 - Chitinase family protein precursor, expressed	GO:0000003 reproduction///GO:0005618 cell wall///GO:0006950 response to stress///GO:0008152 metabolic process///GO:0008219 cell death///GO:0009790 embryo development///GO:0009791 post-embryonic development///GO:0016787 hydrolase activity
LOC_Os04g41680	CHIT3 - Chitinase family protein precursor, expressed	GO:0000003 reproduction///GO:0005618 cell wall///GO:0006950 response to stress///GO:0008152 metabolic process///GO:0008219 cell death///GO:0009790 embryo development///GO:0009791 post-embryonic development///GO:0016787 hydrolase activity
LOC_Os04g41970	endoglucanase, putative, expressed	GO:0005737 cytoplasm///GO:0005768 endosome///GO:0005794 Golgi apparatus///GO:0005886 plasma membrane///GO:0005975 carbohydrate metabolic process///GO:0006950 response to stress///GO:0007275 multicellular organismal development///GO:0008152 metabolic process///GO:0009058 biosynthetic process///GO:0009628 response to abiotic stimulus///GO:0009653 anatomical structure morphogenesis///GO:0009719 resp…
LOC_Os04g43070	ammonium transporter protein, putative, expressed	GO:0005215 transporter activity///GO:0005575 cellular_component///GO:0005634 nucleus///GO:0005886 plasma membrane///GO:0006810 transport///GO:0009628 response to abiotic stimulus///GO:0009653 anatomical structure morphogenesis///GO:0009719 response to endogenous stimulus///GO:0009791 post-embryonic development///GO:0009987 cellular process///GO:0016020 membrane///GO:0016043 cellular component org…
LOC_Os04g43200	caleosin related protein, putative, expressed	GO:0003824 catalytic activity///GO:0005488 binding///GO:0005623 cell///GO:0005773 vacuole///GO:0006629 lipid metabolic process///GO:0006950 response to stress///GO:0008150 biological_process///GO:0008152 metabolic process///GO:0009536 plastid///GO:0009607 response to biotic stimulus///GO:0009628 response to abiotic stimulus///GO:0009719 response to endogenous stimulus///GO:0009987 cellular proces…
LOC_Os04g43910	auxin response factor, putative, expressed	GO:0000003 reproduction///GO:0003700 sequence-specific DNA binding transcription factor activity///GO:0003723 RNA binding///GO:0005634 nucleus///GO:0006139 nucleobase, nucleoside, nucleotide and nucleic acid metabolic process///GO:0007165 signal transduction///GO:0007275 multicellular organismal development///GO:0008150 biological_process///GO:0009058 biosynthetic process///GO:0009719 response to…
LOC_Os04g44150	gibberellin 2-beta-dioxygenase 7, putative, expressed	GO:0003824 catalytic activity///GO:0005575 cellular_component///GO:0006629 lipid metabolic process///GO:0008152 metabolic process///GO:0009987 cellular process
LOC_Os04g44320	transposon protein, putative, unclassified, expressed	-
LOC_Os04g44470	KUN1 - Kunitz-type trypsin inhibitor precursor, expressed	GO:0005739 mitochondrion///GO:0006950 response to stress///GO:0008150 biological_process///GO:0008152 metabolic process///GO:0008219 cell death///GO:0009607 response to biotic stimulus///GO:0009628 response to abiotic stimulus///GO:0030234 enzyme regulator activity
LOC_Os04g44910	receptor like protein kinase, putative, expressed	GO:0005886 plasma membrane///GO:0008150 biological_process///GO:0008152 metabolic process///GO:0009987 cellular process///GO:0016301 kinase activity
LOC_Os04g44950	short-chain dehydrogenase/reductase, putative, expressed	GO:0003824 catalytic activity///GO:0005488 binding///GO:0005618 cell wall///GO:0008152 metabolic process
LOC_Os04g45020	MYB family transcription factor, putative, expressed	GO:0003677 DNA binding///GO:0003700 sequence-specific DNA binding transcription factor activity///GO:0005515 protein binding///GO:0006139 nucleobase, nucleoside, nucleotide and nucleic acid metabolic process///GO:0008150 biological_process///GO:0009058 biosynthetic process
LOC_Os04g45130	heavy-metal-associated domain-containing protein, putative, expressed	GO:0005488 binding///GO:0005575 cellular_component
LOC_Os04g45140	DTA2, putative, expressed	GO:0003674 molecular_function///GO:0005575 cellular_component///GO:0008150 biological_process
LOC_Os04g45460	cysteine-rich repeat secretory protein precursor, putative, expressed	GO:0003674 molecular_function///GO:0008150 biological_process
LOC_Os04g45510	expressed protein	-
LOC_Os04g45900	transposon protein, putative, unclassified, expressed	-
LOC_Os04g46630	expansin precursor, putative, expressed	GO:0005576 extracellular region///GO:0005623 cell///GO:0009653 anatomical structure morphogenesis///GO:0009987 cellular process///GO:0016043 cellular component organization///GO:0016049 cell growth
LOC_Os04g46970	glucosyltransferase, putative, expressed	GO:0005829 cytosol///GO:0008152 metabolic process///GO:0009607 response to biotic stimulus///GO:0016740 transferase activity
LOC_Os04g47180	expressed protein	GO:0003674 molecular_function///GO:0005739 mitochondrion///GO:0008150 biological_process
LOC_Os04g47310	expressed protein	GO:0003674 molecular_function///GO:0005575 cellular_component///GO:0008150 biological_process
LOC_Os04g48070	homeobox and START domains containing protein, putative, expressed	GO:0003677 DNA binding///GO:0003700 sequence-specific DNA binding transcription factor activity///GO:0005634 nucleus///GO:0006139 nucleobase, nucleoside, nucleotide and nucleic acid metabolic process///GO:0009058 biosynthetic process
LOC_Os04g48130	OsRhmbd11 - Putative Rhomboid homologue, expressed	GO:0005575 cellular_component///GO:0005794 Golgi apparatus///GO:0008152 metabolic process///GO:0016787 hydrolase activity
LOC_Os04g48360	expressed protein	GO:0003674 molecular_function///GO:0005575 cellular_component///GO:0008150 biological_process
LOC_Os04g49160	zinc finger, C3HC4 type domain containing protein, expressed	GO:0005488 binding///GO:0005623 cell///GO:0008150 biological_process///GO:0009719 response to endogenous stimulus
LOC_Os04g49700	zinc finger, C3HC4 type domain containing protein, expressed	GO:0003824 catalytic activity///GO:0005488 binding///GO:0006464 protein modification process
LOC_Os04g50200	OsFBX151 - F-box domain containing protein, expressed	-
LOC_Os04g50770	MYB family transcription factor, putative, expressed	GO:0003677 DNA binding///GO:0003700 sequence-specific DNA binding transcription factor activity///GO:0006139 nucleobase, nucleoside, nucleotide and nucleic acid metabolic process///GO:0008150 biological_process///GO:0009058 biosynthetic process///GO:0009719 response to endogenous stimulus///GO:0009987 cellular process
LOC_Os04g50950	peptide transporter PTR2, putative, expressed	GO:0005215 transporter activity///GO:0005773 vacuole///GO:0006810 transport///GO:0016020 membrane
LOC_Os04g51030	wall-associated kinase 1, putative, expressed	GO:0005623 cell///GO:0006464 protein modification process///GO:0016020 membrane///GO:0016301 kinase activity
LOC_Os04g51040	OsWAK50 - OsWAK receptor-like protein kinase, expressed	GO:0005515 protein binding///GO:0005886 plasma membrane///GO:0006464 protein modification process///GO:0016301 kinase activity
LOC_Os04g51150	transposon protein, putative, unclassified, expressed	-
LOC_Os04g51460	glycosyl hydrolases family 16, putative, expressed	GO:0005618 cell wall///GO:0005737 cytoplasm///GO:0005886 plasma membrane///GO:0007165 signal transduction///GO:0008150 biological_process///GO:0008152 metabolic process///GO:0009719 response to endogenous stimulus///GO:0009987 cellular process///GO:0016043 cellular component organization///GO:0016740 transferase activity///GO:0016787 hydrolase activity
LOC_Os04g51580	leucine rich repeat containing protein, expressed	GO:0008150 biological_process
LOC_Os04g51820	OsHKT1;1 - Na+ transporter, expressed	GO:0005215 transporter activity///GO:0005886 plasma membrane///GO:0006810 transport///GO:0006950 response to stress///GO:0009628 response to abiotic stimulus///GO:0009987 cellular process
LOC_Os04g51990	transferase family domain containing protein, expressed	GO:0005575 cellular_component///GO:0008150 biological_process///GO:0008152 metabolic process///GO:0016740 transferase activity
LOC_Os04g52190	vacuolar-sorting receptor precursor, putative, expressed	GO:0005488 binding///GO:0005794 Golgi apparatus///GO:0005886 plasma membrane///GO:0006464 protein modification process///GO:0006810 transport///GO:0009058 biosynthetic process///GO:0009987 cellular process///GO:0016020 membrane
LOC_Os04g52260	LTPL124 - Protease inhibitor/seed storage/LTP family protein precursor, expressed	GO:0005575 cellular_component///GO:0006810 transport
LOC_Os04g52504	adhesive/proline-rich protein, putative, expressed	-
LOC_Os04g54210	expressed protein	-
LOC_Os04g54220	expressed protein	-
LOC_Os04g54240	wound induced protein, putative, expressed	GO:0003674 molecular_function///GO:0006950 response to stress
LOC_Os04g54300	wound induced protein, putative, expressed	GO:0003674 molecular_function///GO:0006950 response to stress
LOC_Os04g54310	expressed protein	GO:0003674 molecular_function///GO:0006950 response to stress
LOC_Os04g54390	nuclease PA3, putative, expressed	GO:0003676 nucleic acid binding///GO:0004518 nuclease activity///GO:0005623 cell///GO:0006259 DNA metabolic process///GO:0008152 metabolic process///GO:0009056 catabolic process
LOC_Os04g54800	shikimate kinase, putative, expressed	GO:0008152 metabolic process///GO:0009536 plastid///GO:0009987 cellular process///GO:0016301 kinase activity
LOC_Os04g55100	expressed protein	-
LOC_Os04g55600	expressed protein	-
LOC_Os04g55740	peroxidase precursor, putative, expressed	GO:0003824 catalytic activity///GO:0005515 protein binding///GO:0005576 extracellular region///GO:0005618 cell wall///GO:0005829 cytosol///GO:0006950 response to stress///GO:0008152 metabolic process
LOC_Os04g56030	glycine-rich cell wall structural protein precursor, putative, expressed	-
LOC_Os04g56110	protein kinase, putative, expressed	GO:0005515 protein binding///GO:0005886 plasma membrane///GO:0006464 protein modification process///GO:0008152 metabolic process///GO:0009987 cellular process///GO:0016301 kinase activity///GO:0030246 carbohydrate binding
LOC_Os04g56120	protein kinase domain containing protein, expressed	GO:0000166 nucleotide binding///GO:0005515 protein binding///GO:0005886 plasma membrane///GO:0006464 protein modification process///GO:0008152 metabolic process///GO:0009987 cellular process///GO:0016301 kinase activity///GO:0030246 carbohydrate binding
LOC_Os04g56420	retrotransposon protein, putative, unclassified, expressed	-
LOC_Os04g56430	cysteine-rich receptor-like protein kinase, putative, expressed	GO:0005515 protein binding///GO:0005886 plasma membrane///GO:0006464 protein modification process///GO:0008152 metabolic process///GO:0009987 cellular process///GO:0016301 kinase activity
LOC_Os04g56470	amino acid transporter, putative, expressed	GO:0005215 transporter activity///GO:0006810 transport///GO:0009987 cellular process///GO:0016020 membrane
LOC_Os04g56500	expressed protein	GO:0003700 sequence-specific DNA binding transcription factor activity///GO:0006139 nucleobase, nucleoside, nucleotide and nucleic acid metabolic process///GO:0009058 biosynthetic process
LOC_Os04g56690	OsSAUR23 - Auxin-responsive SAUR gene family member, expressed	GO:0005515 protein binding///GO:0009719 response to endogenous stimulus
LOC_Os04g56990	Myb-like DNA-binding domain containing protein, putative, expressed	GO:0003700 sequence-specific DNA binding transcription factor activity///GO:0006139 nucleobase, nucleoside, nucleotide and nucleic acid metabolic process///GO:0009058 biosynthetic process
LOC_Os04g57550	amine oxidase, flavin-containing, domain containing protein, expressed	GO:0003824 catalytic activity///GO:0008152 metabolic process
LOC_Os04g58090	harpin-induced protein 1 domain containing protein, expressed	GO:0003674 molecular_function///GO:0008150 biological_process
LOC_Os04g58160	fiber protein Fb34, putative, expressed	GO:0003674 molecular_function///GO:0005623 cell///GO:0008150 biological_process
LOC_Os04g58570	C2 domain containing protein, putative, expressed	GO:0003674 molecular_function///GO:0008150 biological_process
LOC_Os04g58710	AMP-binding domain containing protein, expressed	GO:0000166 nucleotide binding///GO:0003824 catalytic activity///GO:0005575 cellular_component///GO:0005576 extracellular region///GO:0008150 biological_process///GO:0008152 metabolic process///GO:0009536 plastid
LOC_Os04g58860	harpin-induced protein 1 domain containing protein, expressed	GO:0003674 molecular_function///GO:0005575 cellular_component///GO:0008150 biological_process
LOC_Os04g59160	peroxidase precursor, putative, expressed	GO:0003824 catalytic activity///GO:0005488 binding///GO:0005575 cellular_component///GO:0005618 cell wall///GO:0005773 vacuole///GO:0006950 response to stress///GO:0008152 metabolic process///GO:0016020 membrane
LOC_Os04g59200	peroxidase precursor, putative, expressed	GO:0003824 catalytic activity///GO:0005488 binding///GO:0005575 cellular_component///GO:0005618 cell wall///GO:0005773 vacuole///GO:0006950 response to stress///GO:0008152 metabolic process///GO:0016020 membrane
LOC_Os04g59520	anthranilate phosphoribosyltransferase, putative, expressed	GO:0003674 molecular_function///GO:0005575 cellular_component///GO:0008150 biological_process///GO:0009536 plastid
LOC_Os05g01030	phospholipid-transporting ATPase, putative, expressed	GO:0005215 transporter activity///GO:0005886 plasma membrane///GO:0006139 nucleobase, nucleoside, nucleotide and nucleic acid metabolic process///GO:0006810 transport///GO:0009056 catabolic process///GO:0009058 biosynthetic process///GO:0009987 cellular process///GO:0016787 hydrolase activity
LOC_Os05g01290	expressed protein	GO:0003674 molecular_function///GO:0005623 cell///GO:0008150 biological_process
LOC_Os05g01380	polygalacturonase inhibitor precursor, putative, expressed	GO:0005575 cellular_component///GO:0005618 cell wall///GO:0006950 response to stress///GO:0007165 signal transduction///GO:0008152 metabolic process///GO:0030234 enzyme regulator activity
LOC_Os05g01790	expressed protein	GO:0003674 molecular_function///GO:0005575 cellular_component///GO:0008150 biological_process
LOC_Os05g02200	cysteine-rich repeat secretory protein 55 precursor, putative, expressed	GO:0003674 molecular_function///GO:0005623 cell///GO:0009628 response to abiotic stimulus
LOC_Os05g03920	TKL_IRAK_DUF26-lf.3 - DUF26 kinases have homology to DUF26 containing loci, expressed	GO:0005575 cellular_component///GO:0005886 plasma membrane///GO:0006464 protein modification process///GO:0008150 biological_process///GO:0008152 metabolic process///GO:0009987 cellular process///GO:0016301 kinase activity
LOC_Os05g04380	peroxidase precursor, putative, expressed	GO:0003824 catalytic activity///GO:0005488 binding///GO:0006950 response to stress///GO:0008152 metabolic process
LOC_Os05g04410	peroxidase precursor, putative, expressed	GO:0003824 catalytic activity///GO:0005515 protein binding///GO:0005576 extracellular region///GO:0005618 cell wall///GO:0005829 cytosol///GO:0006950 response to stress///GO:0008152 metabolic process
LOC_Os05g04500	peroxidase precursor, putative, expressed	GO:0003824 catalytic activity///GO:0005515 protein binding///GO:0005783 endoplasmic reticulum///GO:0006950 response to stress///GO:0008152 metabolic process///GO:0009628 response to abiotic stimulus
LOC_Os05g04584	transferase family protein, putative, expressed	GO:0005575 cellular_component///GO:0008150 biological_process///GO:0008152 metabolic process///GO:0016740 transferase activity
LOC_Os05g04690	CHIT11 - Chitinase family protein precursor, expressed	GO:0005623 cell///GO:0006950 response to stress///GO:0008152 metabolic process///GO:0009607 response to biotic stimulus///GO:0016787 hydrolase activity
LOC_Os05g04700	OsRCI2-6 - Hydrophobic protein LTI6B, expressed	GO:0005623 cell///GO:0006950 response to stress///GO:0009628 response to abiotic stimulus///GO:0016020 membrane
LOC_Os05g05060	expressed protein	-
LOC_Os05g05670	1-aminocyclopropane-1-carboxylate oxidase, putative, expressed	GO:0003824 catalytic activity///GO:0005575 cellular_component///GO:0008152 metabolic process///GO:0009058 biosynthetic process///GO:0009987 cellular process
LOC_Os05g05680	1-aminocyclopropane-1-carboxylate oxidase, putative, expressed	GO:0003824 catalytic activity///GO:0005575 cellular_component///GO:0008152 metabolic process///GO:0009058 biosynthetic process///GO:0009987 cellular process
LOC_Os05g06710	GDSL-like lipase/acylhydrolase, putative, expressed	GO:0005623 cell///GO:0006629 lipid metabolic process///GO:0008152 metabolic process///GO:0016787 hydrolase activity
LOC_Os05g06720	GDSL-like lipase/acylhydrolase, putative, expressed	GO:0005975 carbohydrate metabolic process///GO:0006091 generation of precursor metabolites and energy///GO:0006629 lipid metabolic process///GO:0008152 metabolic process///GO:0009058 biosynthetic process///GO:0009536 plastid///GO:0016787 hydrolase activity
LOC_Os05g07810	universal stress protein domain containing protein, putative, expressed	GO:0003674 molecular_function///GO:0005886 plasma membrane///GO:0006950 response to stress///GO:0009628 response to abiotic stimulus
LOC_Os05g07940	glyoxalase family protein, putative, expressed	GO:0003824 catalytic activity///GO:0005975 carbohydrate metabolic process
LOC_Os05g08554	expressed protein	-
LOC_Os05g09440	NADP-dependent malic enzyme, chloroplast precursor, putative, expressed	GO:0003824 catalytic activity///GO:0005829 cytosol///GO:0006464 protein modification process///GO:0008152 metabolic process///GO:0009058 biosynthetic process///GO:0009987 cellular process///GO:0016043 cellular component organization
LOC_Os05g10650	6-phosphofructokinase, putative, expressed	GO:0005515 protein binding///GO:0005829 cytosol///GO:0005975 carbohydrate metabolic process///GO:0006091 generation of precursor metabolites and energy///GO:0009056 catabolic process///GO:0009987 cellular process///GO:0016301 kinase activity
LOC_Os05g10740	pollen-specific protein SF21, putative, expressed	GO:0003674 molecular_function///GO:0006810 transport///GO:0030154 cell differentiation
LOC_Os05g10830	proteophosphoglycan ppg4, putative, expressed	-
LOC_Os05g11560	aquaporin protein, putative, expressed	GO:0005215 transporter activity///GO:0006810 transport///GO:0009987 cellular process///GO:0016020 membrane
LOC_Os05g11900	expressed protein	GO:0003674 molecular_function///GO:0008150 biological_process
LOC_Os05g11910	GDSL-like lipase/acylhydrolase, putative, expressed	GO:0005623 cell///GO:0006629 lipid metabolic process///GO:0008152 metabolic process///GO:0016787 hydrolase activity
LOC_Os05g12481	expressed protein	-
LOC_Os05g13900	retrotransposon protein, putative, unclassified, expressed	-
LOC_Os05g13970	phosphorylase domain containing protein, putative, expressed	GO:0003824 catalytic activity///GO:0005623 cell///GO:0006139 nucleobase, nucleoside, nucleotide and nucleic acid metabolic process
LOC_Os05g15230	plant protein of unknown function domain containing protein, expressed	GO:0005739 mitochondrion///GO:0008150 biological_process
LOC_Os05g15530	aminotransferase domain containing protein, putative, expressed	GO:0003824 catalytic activity///GO:0008152 metabolic process///GO:0009058 biosynthetic process///GO:0009536 plastid///GO:0009987 cellular process
LOC_Os05g15630	membrane associated DUF588 domain containing protein, putative, expressed	GO:0003674 molecular_function///GO:0005623 cell///GO:0008150 biological_process
LOC_Os05g15770	glycosyl hydrolase, putative, expressed	GO:0003824 catalytic activity///GO:0005488 binding///GO:0005623 cell///GO:0006950 response to stress///GO:0007154 cell communication///GO:0008152 metabolic process///GO:0009628 response to abiotic stimulus///GO:0009991 response to extracellular stimulus///GO:0016787 hydrolase activity
LOC_Os05g18294	SEC14 cytosolic factor family protein, putative, expressed	GO:0005215 transporter activity///GO:0006810 transport
LOC_Os05g18470	CRAL/TRIO domain containing protein, expressed	GO:0005215 transporter activity///GO:0006810 transport
LOC_Os05g19030	expressed protein	GO:0003674 molecular_function///GO:0005623 cell///GO:0008150 biological_process
LOC_Os05g19570	expansin precursor, putative, expressed	GO:0005618 cell wall///GO:0009653 anatomical structure morphogenesis///GO:0009987 cellular process///GO:0016043 cellular component organization///GO:0016049 cell growth
LOC_Os05g19600	expansin precursor, putative, expressed	GO:0005618 cell wall///GO:0009653 anatomical structure morphogenesis///GO:0009987 cellular process///GO:0016043 cellular component organization///GO:0016049 cell growth
LOC_Os05g19910	transferase family protein, putative, expressed	GO:0005575 cellular_component///GO:0008150 biological_process///GO:0008152 metabolic process///GO:0016740 transferase activity
LOC_Os05g24780	OsCML21 - Calmodulin-related calcium sensor protein, expressed	GO:0005488 binding///GO:0005515 protein binding///GO:0007275 multicellular organismal development///GO:0009653 anatomical structure morphogenesis///GO:0016043 cellular component organization///GO:0030154 cell differentiation
LOC_Os05g25390	tyrosine protein kinase domain containing protein, putative, expressed	GO:0006464 protein modification process///GO:0008152 metabolic process///GO:0009987 cellular process///GO:0016301 kinase activity
LOC_Os05g25450	TKL_IRAK_CrRLK1L-1.3 - The CrRLK1L-1 subfamily has homology to the CrRLK1L homolog, expressed	GO:0005575 cellular_component///GO:0005618 cell wall///GO:0005886 plasma membrane///GO:0006464 protein modification process///GO:0006950 response to stress///GO:0008152 metabolic process///GO:0009607 response to biotic stimulus///GO:0009791 post-embryonic development///GO:0009856 pollination///GO:0009987 cellular process///GO:0016020 membrane///GO:0016301 kinase activity
LOC_Os05g25480	OsMan06 - Endo-Beta-Mannanase, expressed	GO:0003824 catalytic activity///GO:0005488 binding///GO:0005623 cell///GO:0005975 carbohydrate metabolic process///GO:0008152 metabolic process///GO:0016787 hydrolase activity
LOC_Os05g25560	glycosyl hydrolase family 10 protein, putative, expressed	GO:0005618 cell wall///GO:0005975 carbohydrate metabolic process///GO:0008152 metabolic process///GO:0016787 hydrolase activity
LOC_Os05g25640	cytochrome P450, putative, expressed	GO:0003824 catalytic activity///GO:0005575 cellular_component///GO:0005618 cell wall///GO:0005773 vacuole///GO:0005783 endoplasmic reticulum///GO:0005886 plasma membrane///GO:0006950 response to stress///GO:0007275 multicellular organismal development///GO:0008150 biological_process///GO:0008152 metabolic process///GO:0009058 biosynthetic process///GO:0009628 response to abiotic stimulus///GO:000…
LOC_Os05g25784	expressed protein	-
LOC_Os05g26840	permease domain containing protein, putative, expressed	GO:0005215 transporter activity///GO:0006810 transport///GO:0009987 cellular process///GO:0016020 membrane
LOC_Os05g27010	peptide transporter PTR3-A, putative, expressed	GO:0005215 transporter activity///GO:0006810 transport///GO:0009607 response to biotic stimulus///GO:0016020 membrane
LOC_Os05g27790	membrane associated DUF588 domain containing protein, putative, expressed	GO:0003674 molecular_function///GO:0005886 plasma membrane///GO:0008150 biological_process///GO:0016020 membrane
LOC_Os05g28520	MRH1, putative, expressed	GO:0000166 nucleotide binding///GO:0006464 protein modification process///GO:0007165 signal transduction///GO:0007275 multicellular organismal development///GO:0009653 anatomical structure morphogenesis///GO:0016301 kinase activity///GO:0030154 cell differentiation
LOC_Os05g28740	universal stress protein domain containing protein, putative, expressed	GO:0003674 molecular_function///GO:0005773 vacuole///GO:0006950 response to stress
LOC_Os05g28830	PMR5, putative, expressed	GO:0008150 biological_process
LOC_Os05g29710	RING-H2 finger protein, putative, expressed	GO:0003824 catalytic activity///GO:0005488 binding///GO:0005886 plasma membrane///GO:0006464 protein modification process///GO:0008150 biological_process///GO:0008219 cell death///GO:0009607 response to biotic stimulus
LOC_Os05g29790	pectinesterase, putative, expressed	GO:0005618 cell wall///GO:0005623 cell///GO:0008152 metabolic process///GO:0016787 hydrolase activity
LOC_Os05g29974	lipase, putative, expressed	GO:0003824 catalytic activity///GO:0005886 plasma membrane///GO:0008152 metabolic process
LOC_Os05g30280	Os5bglu20 - beta-glucosidase homologue, similar to G. max isohydroxyurate hydrolase, expressed	GO:0003824 catalytic activity///GO:0005488 binding///GO:0005975 carbohydrate metabolic process///GO:0008152 metabolic process///GO:0016787 hydrolase activity
LOC_Os05g30350	Os5bglu22 - beta-glucosidase homologue, similar to G. max isohydroxyurate hydrolase, expressed	GO:0003824 catalytic activity///GO:0005488 binding///GO:0005975 carbohydrate metabolic process///GO:0008152 metabolic process///GO:0016787 hydrolase activity
LOC_Os05g30400	expressed protein	-
LOC_Os05g31140	glycosyl hydrolases family 17, putative, expressed	GO:0003824 catalytic activity///GO:0005488 binding///GO:0005618 cell wall///GO:0005773 vacuole///GO:0006950 response to stress///GO:0008152 metabolic process///GO:0009607 response to biotic stimulus///GO:0009628 response to abiotic stimulus///GO:0016020 membrane///GO:0016787 hydrolase activity
LOC_Os05g32070	LRP1, putative, expressed	GO:0005515 protein binding///GO:0005575 cellular_component///GO:0007275 multicellular organismal development///GO:0009719 response to endogenous stimulus
LOC_Os05g33110	endo-1,3;1,4-beta-D-glucanase precursor, putative, expressed	GO:0005576 extracellular region///GO:0005634 nucleus///GO:0005737 cytoplasm///GO:0005829 cytosol///GO:0005886 plasma membrane///GO:0006950 response to stress///GO:0008152 metabolic process///GO:0009628 response to abiotic stimulus///GO:0016787 hydrolase activity
LOC_Os05g33130	CHIT17 - Chitinase family protein precursor, expressed	GO:0005773 vacuole///GO:0005829 cytosol///GO:0006950 response to stress///GO:0007165 signal transduction///GO:0008150 biological_process///GO:0008152 metabolic process///GO:0009607 response to biotic stimulus///GO:0009719 response to endogenous stimulus///GO:0016020 membrane///GO:0016787 hydrolase activity
LOC_Os05g33410	xylanase inhibitor, putative, expressed	GO:0005575 cellular_component///GO:0005618 cell wall///GO:0005886 plasma membrane///GO:0006950 response to stress///GO:0008152 metabolic process///GO:0009628 response to abiotic stimulus///GO:0016020 membrane///GO:0016787 hydrolase activity
LOC_Os05g33430	xyloglucanase inhibitor, putative, expressed	GO:0005575 cellular_component///GO:0005618 cell wall///GO:0005886 plasma membrane///GO:0006950 response to stress///GO:0008152 metabolic process///GO:0009628 response to abiotic stimulus///GO:0016020 membrane///GO:0016787 hydrolase activity
LOC_Os05g33570	pyruvate, phosphate dikinase, chloroplast precursor, putative, expressed	GO:0005634 nucleus///GO:0005829 cytosol///GO:0008152 metabolic process///GO:0009536 plastid///GO:0009987 cellular process///GO:0016301 kinase activity///GO:0016740 transferase activity
LOC_Os05g33600	cytochrome P450 72A1, putative, expressed	GO:0003674 molecular_function///GO:0003824 catalytic activity///GO:0005488 binding///GO:0005623 cell///GO:0008152 metabolic process///GO:0019825 oxygen binding
LOC_Os05g34830	No apical meristem protein, putative, expressed	GO:0003700 sequence-specific DNA binding transcription factor activity///GO:0006139 nucleobase, nucleoside, nucleotide and nucleic acid metabolic process///GO:0006950 response to stress///GO:0007165 signal transduction///GO:0007275 multicellular organismal development///GO:0009058 biosynthetic process///GO:0009719 response to endogenous stimulus
LOC_Os05g35290	phenylalanine ammonia-lyase, putative, expressed	GO:0003824 catalytic activity///GO:0005737 cytoplasm///GO:0006950 response to stress///GO:0007275 multicellular organismal development///GO:0008152 metabolic process///GO:0009056 catabolic process///GO:0009058 biosynthetic process///GO:0009628 response to abiotic stimulus///GO:0009987 cellular process///GO:0019748 secondary metabolic process
LOC_Os05g35650	peptide transporter PTR2, putative, expressed	GO:0005215 transporter activity///GO:0006810 transport///GO:0016020 membrane
LOC_Os05g36010	OsSub47 - Putative Subtilisin homologue, expressed	GO:0005515 protein binding///GO:0005618 cell wall///GO:0005623 cell///GO:0008152 metabolic process///GO:0016787 hydrolase activity///GO:0019538 protein metabolic process
LOC_Os05g36260	soluble inorganic pyrophosphatase, putative, expressed	GO:0008152 metabolic process///GO:0009987 cellular process///GO:0016020 membrane///GO:0016787 hydrolase activity
LOC_Os05g36270	fructose-1,6-bisphosphatase, putative, expressed	GO:0005515 protein binding///GO:0005634 nucleus///GO:0005737 cytoplasm///GO:0005829 cytosol///GO:0005975 carbohydrate metabolic process///GO:0008150 biological_process///GO:0008152 metabolic process///GO:0009056 catabolic process///GO:0009058 biosynthetic process///GO:0009719 response to endogenous stimulus///GO:0009987 cellular process///GO:0015979 photosynthesis///GO:0016787 hydrolase activity
LOC_Os05g36290	actin, putative, expressed	GO:0005198 structural molecule activity///GO:0005515 protein binding///GO:0005575 cellular_component///GO:0005618 cell wall///GO:0005730 nucleolus///GO:0005739 mitochondrion///GO:0005829 cytosol///GO:0005856 cytoskeleton///GO:0005886 plasma membrane///GO:0006950 response to stress///GO:0007275 multicellular organismal development///GO:0009628 response to abiotic stimulus///GO:0009653 anatomical s…
LOC_Os05g37130	glycosyl hydrolases family 17, putative, expressed	GO:0003824 catalytic activity///GO:0005488 binding///GO:0005634 nucleus///GO:0005737 cytoplasm///GO:0005886 plasma membrane///GO:0005975 carbohydrate metabolic process///GO:0008152 metabolic process///GO:0016787 hydrolase activity
LOC_Os05g37190	ZOS5-08 - C2H2 zinc finger protein, expressed	GO:0003676 nucleic acid binding///GO:0003700 sequence-specific DNA binding transcription factor activity///GO:0005488 binding///GO:0005634 nucleus///GO:0006139 nucleobase, nucleoside, nucleotide and nucleic acid metabolic process///GO:0009058 biosynthetic process
LOC_Os05g37600	glycerol-3-phosphate acyltransferase, putative, expressed	GO:0006629 lipid metabolic process///GO:0008152 metabolic process///GO:0009058 biosynthetic process///GO:0009908 flower development///GO:0009987 cellular process///GO:0016740 transferase activity
LOC_Os05g37780	expressed protein	-
LOC_Os05g38040	expressed protein	GO:0003674 molecular_function///GO:0008150 biological_process///GO:0009536 plastid
LOC_Os05g38230	oxidoreductase, aldo/keto reductase family protein, putative, expressed	GO:0003824 catalytic activity///GO:0005634 nucleus///GO:0005829 cytosol///GO:0008152 metabolic process
LOC_Os05g38350	glycerol-3-phosphate acyltransferase 8, putative, expressed	GO:0005215 transporter activity///GO:0006629 lipid metabolic process///GO:0006810 transport///GO:0008152 metabolic process///GO:0009058 biosynthetic process///GO:0009987 cellular process///GO:0016740 transferase activity///GO:0019748 secondary metabolic process
LOC_Os05g38690	expressed protein	GO:0003674 molecular_function///GO:0005575 cellular_component///GO:0008150 biological_process
LOC_Os05g38940	expressed protein	-
LOC_Os05g39240	ammonium transporter protein, putative, expressed	GO:0005215 transporter activity///GO:0005575 cellular_component///GO:0005886 plasma membrane///GO:0006810 transport///GO:0009607 response to biotic stimulus///GO:0009987 cellular process
LOC_Os05g39310	thiamine pyrophosphate enzyme, C-terminal TPP binding domain containing protein, expressed	GO:0003824 catalytic activity///GO:0005488 binding///GO:0005575 cellular_component///GO:0008152 metabolic process///GO:0016740 transferase activity
LOC_Os05g39320	thiamine pyrophosphate enzyme, C-terminal TPP binding domain containing protein, expressed	GO:0003824 catalytic activity///GO:0005488 binding///GO:0005575 cellular_component///GO:0008152 metabolic process///GO:0016740 transferase activity
LOC_Os05g39350	PMR5, putative, expressed	GO:0003674 molecular_function///GO:0005575 cellular_component///GO:0006139 nucleobase, nucleoside, nucleotide and nucleic acid metabolic process///GO:0006950 response to stress///GO:0009058 biosynthetic process///GO:0009628 response to abiotic stimulus
LOC_Os05g39560	metal cation transporter, putative, expressed	GO:0005215 transporter activity///GO:0005623 cell///GO:0006810 transport///GO:0009987 cellular process///GO:0016020 membrane
LOC_Os05g40010	LTPL17 - Protease inhibitor/seed storage/LTP family protein precursor, expressed	GO:0005623 cell///GO:0006810 transport///GO:0008289 lipid binding
LOC_Os05g40770	leucine-rich repeat family protein, putative, expressed	GO:0000166 nucleotide binding///GO:0005623 cell///GO:0006464 protein modification process///GO:0007165 signal transduction///GO:0016301 kinase activity
LOC_Os05g41370	TKL_IRAK_DUF26-la.1 - DUF26 kinases have homology to DUF26 containing loci, expressed	GO:0005623 cell///GO:0006464 protein modification process///GO:0008152 metabolic process///GO:0009987 cellular process///GO:0016301 kinase activity
LOC_Os05g41380	expressed protein	-
LOC_Os05g41460	cysteine proteinase inhibitor precursor protein, putative, expressed	GO:0005488 binding///GO:0005829 cytosol///GO:0008152 metabolic process///GO:0009628 response to abiotic stimulus///GO:0030234 enzyme regulator activity
LOC_Os05g41550	expressed protein	-
LOC_Os05g41610	glycosyl hydrolases family 17, putative, expressed	GO:0003824 catalytic activity///GO:0005488 binding///GO:0005623 cell///GO:0005975 carbohydrate metabolic process///GO:0008152 metabolic process///GO:0016787 hydrolase activity
LOC_Os05g41990	peroxidase precursor, putative, expressed	GO:0003824 catalytic activity///GO:0005515 protein binding///GO:0005783 endoplasmic reticulum///GO:0006950 response to stress///GO:0008152 metabolic process///GO:0009628 response to abiotic stimulus
LOC_Os05g42000	peroxidase precursor, putative, expressed	GO:0003824 catalytic activity///GO:0005515 protein binding///GO:0005783 endoplasmic reticulum///GO:0006950 response to stress///GO:0008152 metabolic process///GO:0009628 response to abiotic stimulus
LOC_Os05g42040	UDP-glucoronosyl and UDP-glucosyl transferase domain containing protein, expressed	GO:0005575 cellular_component///GO:0008152 metabolic process///GO:0009607 response to biotic stimulus///GO:0016740 transferase activity
LOC_Os05g42150	OsGH3.4 - Probable indole-3-acetic acid-amido synthetase, expressed	GO:0003824 catalytic activity///GO:0005737 cytoplasm///GO:0007165 signal transduction///GO:0008150 biological_process///GO:0008152 metabolic process///GO:0009536 plastid///GO:0009653 anatomical structure morphogenesis///GO:0009719 response to endogenous stimulus///GO:0016043 cellular component organization///GO:0016049 cell growth
LOC_Os05g42190	NADPH-dependent FMN reductase domain containing protein, expressed	GO:0000166 nucleotide binding///GO:0003824 catalytic activity///GO:0005575 cellular_component///GO:0005886 plasma membrane///GO:0006139 nucleobase, nucleoside, nucleotide and nucleic acid metabolic process///GO:0008152 metabolic process///GO:0009058 biosynthetic process
LOC_Os05g42210	serine/threonine-protein kinase receptor precursor, putative, expressed	GO:0004871 signal transducer activity///GO:0004872 receptor activity///GO:0005515 protein binding///GO:0005575 cellular_component///GO:0005773 vacuole///GO:0005886 plasma membrane///GO:0006464 protein modification process///GO:0007165 signal transduction///GO:0008152 metabolic process///GO:0009875 pollen-pistil interaction///GO:0009987 cellular process///GO:0016301 kinase activity
LOC_Os05g43860	expressed protein	-
LOC_Os05g43930	O-methyltransferase, putative, expressed	GO:0005515 protein binding///GO:0005829 cytosol///GO:0008152 metabolic process///GO:0009987 cellular process///GO:0016740 transferase activity
LOC_Os05g44200	GDSL-like lipase/acylhydrolase, putative, expressed	GO:0005623 cell///GO:0006629 lipid metabolic process///GO:0008152 metabolic process///GO:0016787 hydrolase activity
LOC_Os05g44770	receptor-like protein kinase 5 precursor, putative, expressed	GO:0005886 plasma membrane///GO:0006464 protein modification process///GO:0008152 metabolic process///GO:0009987 cellular process///GO:0016020 membrane///GO:0016301 kinase activity
LOC_Os05g44930	receptor-like protein kinase, putative, expressed	GO:0005623 cell///GO:0006464 protein modification process///GO:0006950 response to stress///GO:0008152 metabolic process///GO:0009607 response to biotic stimulus///GO:0009987 cellular process///GO:0016301 kinase activity
LOC_Os05g45460	POEI52 - Pollen Ole e I allergen and extensin family protein precursor, expressed	GO:0005575 cellular_component///GO:0005886 plasma membrane///GO:0009719 response to endogenous stimulus
LOC_Os05g46480	late embryogenesis abundant protein, group 3, putative, expressed	GO:0000003 reproduction///GO:0003674 molecular_function///GO:0005634 nucleus///GO:0009790 embryo development///GO:0009791 post-embryonic development
LOC_Os05g46510	polygalacturonase, putative, expressed	GO:0005618 cell wall///GO:0005975 carbohydrate metabolic process///GO:0008152 metabolic process///GO:0016787 hydrolase activity
LOC_Os05g46610	myb-like DNA-binding domain containing protein, putative, expressed	GO:0006139 nucleobase, nucleoside, nucleotide and nucleic acid metabolic process///GO:0009058 biosynthetic process
LOC_Os05g47650	B3 DNA binding domain containing protein, expressed	GO:0000003 reproduction///GO:0003677 DNA binding///GO:0003700 sequence-specific DNA binding transcription factor activity///GO:0006139 nucleobase, nucleoside, nucleotide and nucleic acid metabolic process///GO:0007165 signal transduction///GO:0009058 biosynthetic process///GO:0009536 plastid///GO:0009628 response to abiotic stimulus///GO:0009719 response to endogenous stimulus///GO:0009791 post-e…
LOC_Os05g47700	LTPL152 - Protease inhibitor/seed storage/LTP family protein precursor, expressed	GO:0005623 cell///GO:0006810 transport///GO:0008289 lipid binding
LOC_Os05g47730	LTPL153 - Protease inhibitor/seed storage/LTP family protein precursor, expressed	GO:0005623 cell///GO:0006810 transport///GO:0008289 lipid binding
LOC_Os05g47750	Ser/Thr protein kinase, putative, expressed	GO:0005623 cell///GO:0006464 protein modification process///GO:0008152 metabolic process///GO:0009987 cellular process///GO:0016301 kinase activity
LOC_Os05g47870	expressed protein	-
LOC_Os05g48010	MYB family transcription factor, putative, expressed	GO:0003677 DNA binding///GO:0003700 sequence-specific DNA binding transcription factor activity///GO:0006139 nucleobase, nucleoside, nucleotide and nucleic acid metabolic process///GO:0009058 biosynthetic process
LOC_Os05g48040	MATE efflux family protein, putative, expressed	GO:0005215 transporter activity///GO:0005773 vacuole///GO:0006810 transport///GO:0009987 cellular process///GO:0016020 membrane
LOC_Os05g48660	MRH1, putative, expressed	GO:0000166 nucleotide binding///GO:0006464 protein modification process///GO:0007165 signal transduction///GO:0007275 multicellular organismal development///GO:0009653 anatomical structure morphogenesis///GO:0016301 kinase activity///GO:0030154 cell differentiation
LOC_Os05g48840	expressed protein	GO:0003674 molecular_function///GO:0005773 vacuole///GO:0005783 endoplasmic reticulum///GO:0008150 biological_process///GO:0009536 plastid///GO:0016020 membrane
LOC_Os05g48850	no apical meristem protein, putative, expressed	GO:0003700 sequence-specific DNA binding transcription factor activity///GO:0005634 nucleus///GO:0006139 nucleobase, nucleoside, nucleotide and nucleic acid metabolic process///GO:0007275 multicellular organismal development///GO:0009058 biosynthetic process///GO:0009987 cellular process
LOC_Os05g49010	AP2 domain containing protein, expressed	GO:0003677 DNA binding///GO:0003700 sequence-specific DNA binding transcription factor activity///GO:0006139 nucleobase, nucleoside, nucleotide and nucleic acid metabolic process///GO:0007165 signal transduction///GO:0008150 biological_process///GO:0009058 biosynthetic process///GO:0009719 response to endogenous stimulus
LOC_Os05g49100	WRKY49, expressed	GO:0003700 sequence-specific DNA binding transcription factor activity///GO:0006139 nucleobase, nucleoside, nucleotide and nucleic acid metabolic process///GO:0009058 biosynthetic process///GO:0009607 response to biotic stimulus///GO:0009719 response to endogenous stimulus
LOC_Os05g49260	transporter family protein, putative, expressed	GO:0005215 transporter activity///GO:0005773 vacuole///GO:0006810 transport///GO:0009987 cellular process///GO:0016020 membrane
LOC_Os05g50100	expressed protein	-
LOC_Os05g50710	late embryogenesis abundant protein, putative, expressed	GO:0000003 reproduction///GO:0003674 molecular_function///GO:0005829 cytosol///GO:0005886 plasma membrane///GO:0006950 response to stress///GO:0009628 response to abiotic stimulus///GO:0009790 embryo development///GO:0009791 post-embryonic development
LOC_Os05g50720	harpin-induced protein 1 domain containing protein, expressed	GO:0003674 molecular_function///GO:0005886 plasma membrane///GO:0008150 biological_process
LOC_Os05g51360	DnaK family protein, putative, expressed	GO:0000166 nucleotide binding///GO:0005575 cellular_component///GO:0005618 cell wall///GO:0005773 vacuole///GO:0005783 endoplasmic reticulum///GO:0005829 cytosol///GO:0005886 plasma membrane///GO:0006950 response to stress///GO:0007275 multicellular organismal development///GO:0009056 catabolic process///GO:0009536 plastid///GO:0009628 response to abiotic stimulus///GO:0009987 cellular process///…
LOC_Os05g51570	vacuolar-processing enzyme precursor, putative, expressed	GO:0005773 vacuole///GO:0008152 metabolic process///GO:0009987 cellular process///GO:0016787 hydrolase activity///GO:0019538 protein metabolic process
LOC_Os05g51590	N-rich protein, putative, expressed	GO:0003674 molecular_function
LOC_Os05g51780	zinc finger, C3HC4 type domain containing protein, expressed	GO:0003824 catalytic activity///GO:0005488 binding///GO:0005623 cell///GO:0006464 protein modification process
LOC_Os06g01934	homeobox domain containing protein, expressed	GO:0003677 DNA binding///GO:0003700 sequence-specific DNA binding transcription factor activity///GO:0005515 protein binding///GO:0005575 cellular_component///GO:0005634 nucleus///GO:0005829 cytosol///GO:0006139 nucleobase, nucleoside, nucleotide and nucleic acid metabolic process///GO:0009058 biosynthetic process///GO:0009908 flower development
LOC_Os06g01950	phosphoglycerate mutase, putative, expressed	GO:0003824 catalytic activity///GO:0005575 cellular_component///GO:0008152 metabolic process
LOC_Os06g01960	retrotransposon protein, putative, unclassified, expressed	-
LOC_Os06g02490	acyl CoA binding protein, putative, expressed	GO:0005829 cytosol///GO:0005886 plasma membrane///GO:0006810 transport///GO:0006950 response to stress///GO:0008289 lipid binding///GO:0009628 response to abiotic stimulus
LOC_Os06g03520	DUF581 domain containing protein, expressed	GO:0003674 molecular_function///GO:0005575 cellular_component///GO:0008150 biological_process
LOC_Os06g03800	pollen ankyrin, putative, expressed	GO:0003824 catalytic activity///GO:0006464 protein modification process///GO:0009058 biosynthetic process
LOC_Os06g03930	cytochrome P450 86A1, putative, expressed	GO:0003674 molecular_function///GO:0003824 catalytic activity///GO:0005488 binding///GO:0005783 endoplasmic reticulum///GO:0008152 metabolic process///GO:0019825 oxygen binding
LOC_Os06g04090	no apical meristem protein, putative, expressed	GO:0003700 sequence-specific DNA binding transcription factor activity///GO:0006139 nucleobase, nucleoside, nucleotide and nucleic acid metabolic process///GO:0007275 multicellular organismal development///GO:0009058 biosynthetic process///GO:0009908 flower development///GO:0009987 cellular process///GO:0016020 membrane
LOC_Os06g04169	hydrolase, alpha/beta fold family domain containing protein, expressed	GO:0005623 cell///GO:0008152 metabolic process///GO:0016787 hydrolase activity
LOC_Os06g04220	expressed protein	-
LOC_Os06g04540	DNA binding protein, putative, expressed	GO:0003674 molecular_function///GO:0005575 cellular_component///GO:0008150 biological_process
LOC_Os06g04900	transporter family protein, putative, expressed	GO:0005215 transporter activity///GO:0006810 transport///GO:0009987 cellular process///GO:0016020 membrane
LOC_Os06g04940	early nodulin 93 ENOD93 protein, putative, expressed	GO:0003674 molecular_function///GO:0005739 mitochondrion
LOC_Os06g04950	early nodulin 93 ENOD93 protein, putative, expressed	GO:0003674 molecular_function///GO:0005739 mitochondrion
LOC_Os06g04990	early nodulin 93 ENOD93 protein, putative, expressed	GO:0003674 molecular_function///GO:0005739 mitochondrion
LOC_Os06g05000	early nodulin 93 ENOD93 protein, putative, expressed	GO:0003674 molecular_function///GO:0005739 mitochondrion
LOC_Os06g05020	early nodulin 93 ENOD93 protein, putative, expressed	GO:0003674 molecular_function///GO:0005739 mitochondrion
LOC_Os06g05120	expressed protein	-
LOC_Os06g05380	WRKY73, expressed	GO:0003700 sequence-specific DNA binding transcription factor activity///GO:0006139 nucleobase, nucleoside, nucleotide and nucleic acid metabolic process///GO:0006950 response to stress///GO:0009058 biosynthetic process
LOC_Os06g05420	expressed protein	-
LOC_Os06g05430	expressed protein	-
LOC_Os06g05480	expressed protein	-
LOC_Os06g05550	GDSL-like lipase/acylhydrolase, putative, expressed	GO:0005515 protein binding///GO:0005576 extracellular region///GO:0006629 lipid metabolic process///GO:0008152 metabolic process///GO:0016787 hydrolase activity
LOC_Os06g05690	cysteine synthase, chloroplast/chromoplast precursor, putative, expressed	GO:0000166 nucleotide binding///GO:0003824 catalytic activity///GO:0005488 binding///GO:0005515 protein binding///GO:0005739 mitochondrion///GO:0007275 multicellular organismal development///GO:0009058 biosynthetic process///GO:0009536 plastid///GO:0009856 pollination///GO:0009987 cellular process
LOC_Os06g05790	transferase family domain containing protein, expressed	GO:0003824 catalytic activity///GO:0005488 binding///GO:0008152 metabolic process///GO:0009536 plastid///GO:0016740 transferase activity
LOC_Os06g05930	expressed protein	-
LOC_Os06g06080	serine esterase family protein, putative, expressed	GO:0003674 molecular_function///GO:0008150 biological_process///GO:0009536 plastid
LOC_Os06g06250	GDSL-like lipase/acylhydrolase, putative, expressed	GO:0005623 cell///GO:0006629 lipid metabolic process///GO:0008152 metabolic process///GO:0016787 hydrolase activity
LOC_Os06g06260	GDSL-like lipase/acylhydrolase, putative, expressed	GO:0005773 vacuole///GO:0006629 lipid metabolic process///GO:0008152 metabolic process///GO:0016787 hydrolase activity
LOC_Os06g07000	OsFBL28 - F-box domain and LRR containing protein, expressed	GO:0005575 cellular_component
LOC_Os06g07040	OsIAA20 - Auxin-responsive Aux/IAA gene family member, expressed	GO:0003700 sequence-specific DNA binding transcription factor activity///GO:0005634 nucleus///GO:0006139 nucleobase, nucleoside, nucleotide and nucleic acid metabolic process///GO:0008150 biological_process///GO:0009058 biosynthetic process///GO:0009719 response to endogenous stimulus
LOC_Os06g07200	syntaxin, putative, expressed	GO:0005515 protein binding///GO:0005575 cellular_component///GO:0005886 plasma membrane///GO:0006810 transport///GO:0009719 response to endogenous stimulus///GO:0009987 cellular process///GO:0016043 cellular component organization
LOC_Os06g07300	jacalin-like lectin domain containing protein, expressed	-
LOC_Os06g08130	expressed protein	-
LOC_Os06g08640	transferase family protein, putative, expressed	GO:0005829 cytosol///GO:0008150 biological_process///GO:0008152 metabolic process///GO:0009058 biosynthetic process///GO:0009987 cellular process///GO:0016740 transferase activity///GO:0019748 secondary metabolic process
LOC_Os06g09220	cytochrome P450 72A1, putative, expressed	GO:0003674 molecular_function///GO:0003824 catalytic activity///GO:0005488 binding///GO:0005623 cell///GO:0008152 metabolic process///GO:0019825 oxygen binding
LOC_Os06g09310	zinc finger, C3HC4 type domain containing protein, expressed	GO:0005488 binding
LOC_Os06g09350	expressed protein	GO:0003674 molecular_function///GO:0008150 biological_process
LOC_Os06g09560	heat shock protein DnaJ, putative, expressed	GO:0005515 protein binding///GO:0005575 cellular_component///GO:0009987 cellular process///GO:0019538 protein metabolic process
LOC_Os06g09980	expressed protein	-
LOC_Os06g09990	expressed protein	-
LOC_Os06g10050	expressed protein	-
LOC_Os06g10670	aspartic proteinase nepenthesin-1 precursor, putative, expressed	GO:0005623 cell///GO:0016787 hydrolase activity///GO:0019538 protein metabolic process
LOC_Os06g11130	gibberellin receptor GID1L2, putative, expressed	GO:0005737 cytoplasm///GO:0005829 cytosol///GO:0008152 metabolic process///GO:0016787 hydrolase activity
LOC_Os06g11135	gibberellin receptor GID1L2, putative, expressed	GO:0005737 cytoplasm///GO:0005829 cytosol///GO:0008152 metabolic process///GO:0016787 hydrolase activity
LOC_Os06g11150	DUF1645 domain containing protein, putative, expressed	GO:0005515 protein binding///GO:0005886 plasma membrane///GO:0008150 biological_process
LOC_Os06g11210	12-oxophytodienoate reductase, putative, expressed	GO:0003824 catalytic activity///GO:0005829 cytosol///GO:0006629 lipid metabolic process///GO:0006950 response to stress///GO:0007275 multicellular organismal development///GO:0008150 biological_process///GO:0008152 metabolic process///GO:0009987 cellular process
LOC_Os06g11240	12-oxophytodienoate reductase, putative, expressed	GO:0003824 catalytic activity///GO:0006950 response to stress///GO:0008152 metabolic process
LOC_Os06g11290	12-oxophytodienoate reductase, putative, expressed	GO:0003824 catalytic activity///GO:0005829 cytosol///GO:0006629 lipid metabolic process///GO:0006950 response to stress///GO:0007275 multicellular organismal development///GO:0008150 biological_process///GO:0008152 metabolic process///GO:0009987 cellular process
LOC_Os06g11310	plastocyanin-like domain containing protein, putative, expressed	GO:0003674 molecular_function///GO:0005488 binding///GO:0005623 cell
LOC_Os06g11450	zinc finger, C3HC4 type domain containing protein, expressed	GO:0003824 catalytic activity///GO:0005488 binding///GO:0006464 protein modification process///GO:0007154 cell communication///GO:0008150 biological_process///GO:0009719 response to endogenous stimulus///GO:0009991 response to extracellular stimulus///GO:0016020 membrane
LOC_Os06g11740	OsAPRL2 adenosine 5'-phosphosulfate reductase-like OsAPRL2, expressed	GO:0019725 cellular homeostasis
LOC_Os06g12560	zinc finger, C3HC4 type, domain containing protein, expressed	GO:0005488 binding///GO:0008150 biological_process
LOC_Os06g12820	proteins of unknown function domain containing protein, expressed	GO:0008150 biological_process
LOC_Os06g12870	leaf senescence related protein, putative, expressed	GO:0005623 cell///GO:0008150 biological_process
LOC_Os06g13190	expressed protein	GO:0003674 molecular_function///GO:0005575 cellular_component///GO:0006950 response to stress
LOC_Os06g13830	endoglucanase, putative, expressed	GO:0003824 catalytic activity///GO:0005623 cell///GO:0005975 carbohydrate metabolic process///GO:0008152 metabolic process///GO:0016787 hydrolase activity
LOC_Os06g13940	expressed protein	-
LOC_Os06g14260	lectin-like receptor kinase, putative, expressed	GO:0005886 plasma membrane///GO:0008150 biological_process///GO:0008152 metabolic process///GO:0009987 cellular process///GO:0016301 kinase activity
LOC_Os06g14780	expressed protein	GO:0003674 molecular_function///GO:0005575 cellular_component///GO:0008150 biological_process
LOC_Os06g15170	3-ketoacyl-CoA synthase, putative, expressed	GO:0003824 catalytic activity///GO:0005783 endoplasmic reticulum///GO:0006629 lipid metabolic process///GO:0006950 response to stress///GO:0007275 multicellular organismal development///GO:0008152 metabolic process///GO:0009058 biosynthetic process///GO:0009628 response to abiotic stimulus///GO:0009653 anatomical structure morphogenesis///GO:0009987 cellular process///GO:0016043 cellular componen…
LOC_Os06g15600	plastocyanin-like domain containing protein, putative, expressed	GO:0003674 molecular_function///GO:0005488 binding///GO:0005576 extracellular region///GO:0009856 pollination///GO:0009908 flower development///GO:0030312 external encapsulating structure
LOC_Os06g15760	eukaryotic aspartyl protease domain containing protein, expressed	GO:0016787 hydrolase activity///GO:0019538 protein metabolic process
LOC_Os06g16250	expressed protein	GO:0005623 cell///GO:0008150 biological_process
LOC_Os06g16350	peroxidase precursor, putative, expressed	GO:0003824 catalytic activity///GO:0005488 binding///GO:0005623 cell///GO:0006950 response to stress///GO:0008152 metabolic process
LOC_Os06g16420	amino acid transporter, putative, expressed	GO:0005215 transporter activity///GO:0005773 vacuole///GO:0006810 transport///GO:0009987 cellular process///GO:0016020 membrane
LOC_Os06g17070	retrotransposon protein, putative, Ty1-copia subclass, expressed	-
LOC_Os06g18790	anthocyanidin 3-O-glucosyltransferase, putative, expressed	GO:0005829 cytosol///GO:0008152 metabolic process///GO:0016740 transferase activity
LOC_Os06g19070	cytochrome P450, putative, expressed	GO:0003674 molecular_function///GO:0003824 catalytic activity///GO:0005488 binding///GO:0008152 metabolic process///GO:0019825 oxygen binding
LOC_Os06g19530	oxidoreductase, short chain dehydrogenase/reductase family, putative, expressed	GO:0003824 catalytic activity///GO:0005783 endoplasmic reticulum///GO:0006629 lipid metabolic process///GO:0007275 multicellular organismal development///GO:0008152 metabolic process///GO:0009058 biosynthetic process///GO:0009790 embryo development///GO:0009987 cellular process///GO:0016020 membrane
LOC_Os06g20040	aspartic proteinase nepenthesin-2 precursor, putative, expressed	GO:0003677 DNA binding///GO:0016787 hydrolase activity///GO:0019538 protein metabolic process
LOC_Os06g20150	peroxidase precursor, putative, expressed	GO:0003824 catalytic activity///GO:0005515 protein binding///GO:0005783 endoplasmic reticulum///GO:0006950 response to stress///GO:0008152 metabolic process///GO:0009628 response to abiotic stimulus
LOC_Os06g21140	glycine-rich cell wall structural protein precursor, putative, expressed	-
LOC_Os06g21210	glycine rich protein family protein, putative, expressed	-
LOC_Os06g21230	glycine rich protein family protein, putative, expressed	-
LOC_Os06g21240	glycine rich protein family protein, putative, expressed	-
LOC_Os06g21250	glycine rich protein family protein, putative, expressed	-
LOC_Os06g21270	glycine rich protein family protein, putative, expressed	-
LOC_Os06g21820	jasmonate O-methyltransferase, putative, expressed	GO:0005488 binding///GO:0005515 protein binding///GO:0005575 cellular_component///GO:0007275 multicellular organismal development///GO:0008152 metabolic process///GO:0009987 cellular process///GO:0016740 transferase activity
LOC_Os06g23114	copper methylamine oxidase precursor, putative, expressed	GO:0003824 catalytic activity///GO:0005488 binding///GO:0005623 cell///GO:0008152 metabolic process
LOC_Os06g23274	zinc finger, C3HC4 type, domain containing protein, expressed	GO:0005488 binding///GO:0005575 cellular_component///GO:0008150 biological_process
LOC_Os06g24404	GDSL-like lipase/acylhydrolase, putative, expressed	GO:0000003 reproduction///GO:0005576 extracellular region///GO:0008152 metabolic process///GO:0016740 transferase activity///GO:0016787 hydrolase activity
LOC_Os06g24490	expressed protein	GO:0003674 molecular_function///GO:0005773 vacuole///GO:0008150 biological_process///GO:0016020 membrane
LOC_Os06g27410	retrotransposon protein, putative, unclassified, expressed	-
LOC_Os06g27560	glycosyltransferase protein, putative, expressed	GO:0005575 cellular_component///GO:0008150 biological_process///GO:0008152 metabolic process///GO:0016740 transferase activity
LOC_Os06g28124	glycosyltransferase, putative, expressed	GO:0008150 biological_process///GO:0008152 metabolic process///GO:0016740 transferase activity
LOC_Os06g28800	expressed protein	-
LOC_Os06g30640	cytochrome P450, putative, expressed	GO:0003674 molecular_function///GO:0003824 catalytic activity///GO:0005488 binding///GO:0008152 metabolic process///GO:0019825 oxygen binding
LOC_Os06g33200	expressed protein	GO:0003674 molecular_function///GO:0005575 cellular_component///GO:0008150 biological_process
LOC_Os06g33390	avr9/Cf-9 rapidly elicited protein 194, putative, expressed	GO:0003674 molecular_function///GO:0005575 cellular_component///GO:0008150 biological_process
LOC_Os06g33940	NAC domain containing protein, putative, expressed	GO:0003700 sequence-specific DNA binding transcription factor activity///GO:0005634 nucleus///GO:0006139 nucleobase, nucleoside, nucleotide and nucleic acid metabolic process///GO:0007275 multicellular organismal development///GO:0009058 biosynthetic process///GO:0009987 cellular process///GO:0030154 cell differentiation
LOC_Os06g34120	GDSL-like lipase/acylhydrolase, putative, expressed	GO:0005623 cell///GO:0006629 lipid metabolic process///GO:0008152 metabolic process///GO:0016787 hydrolase activity
LOC_Os06g34390	zinc finger, C3HC4 type domain containing protein, expressed	GO:0005488 binding///GO:0005623 cell
LOC_Os06g35060	heavy metal-associated domain containing protein, expressed	GO:0005488 binding///GO:0005575 cellular_component///GO:0006810 transport
LOC_Os06g35140	MYB family transcription factor, putative, expressed	GO:0003677 DNA binding///GO:0003700 sequence-specific DNA binding transcription factor activity///GO:0006139 nucleobase, nucleoside, nucleotide and nucleic acid metabolic process///GO:0009058 biosynthetic process
LOC_Os06g35160	CAMK_KIN1/SNF1/Nim1_like.26 - CAMK includes calcium/calmodulin depedent protein kinases, expressed	GO:0000166 nucleotide binding///GO:0005515 protein binding///GO:0006464 protein modification process///GO:0007165 signal transduction///GO:0008152 metabolic process///GO:0009987 cellular process///GO:0016301 kinase activity
LOC_Os06g35410	growth regulator related protein, putative, expressed	GO:0003674 molecular_function///GO:0008150 biological_process
LOC_Os06g35480	peroxidase precursor, putative, expressed	GO:0003824 catalytic activity///GO:0005515 protein binding///GO:0005576 extracellular region///GO:0005618 cell wall///GO:0005829 cytosol///GO:0006950 response to stress///GO:0008152 metabolic process
LOC_Os06g35520	peroxidase precursor, putative, expressed	GO:0003824 catalytic activity///GO:0005515 protein binding///GO:0005576 extracellular region///GO:0005618 cell wall///GO:0005829 cytosol///GO:0006950 response to stress///GO:0008152 metabolic process
LOC_Os06g35540	aminotransferase, classes I and II, domain containing protein, expressed	GO:0005488 binding///GO:0005739 mitochondrion///GO:0008150 biological_process///GO:0008152 metabolic process///GO:0016740 transferase activity
LOC_Os06g35560	reticuline oxidase-like protein precursor, putative, expressed	GO:0003674 molecular_function///GO:0003824 catalytic activity///GO:0005488 binding///GO:0005623 cell///GO:0008152 metabolic process
LOC_Os06g35630	reticuline oxidase-like protein precursor, putative, expressed	GO:0003674 molecular_function///GO:0003824 catalytic activity///GO:0005488 binding///GO:0005829 cytosol///GO:0008152 metabolic process
LOC_Os06g35970	meiosis 5, putative, expressed	GO:0005576 extracellular region
LOC_Os06g36270	receptor-like protein kinase 5 precursor, putative, expressed	GO:0005886 plasma membrane///GO:0006464 protein modification process///GO:0008152 metabolic process///GO:0009987 cellular process///GO:0016020 membrane///GO:0016301 kinase activity
LOC_Os06g36560	inositol oxygenase, putative, expressed	GO:0003824 catalytic activity///GO:0005737 cytoplasm///GO:0008152 metabolic process///GO:0009653 anatomical structure morphogenesis///GO:0009987 cellular process
LOC_Os06g36670	bet v I allergen family protein, putative, expressed	GO:0003674 molecular_function///GO:0004872 receptor activity///GO:0005515 protein binding///GO:0005575 cellular_component///GO:0007165 signal transduction///GO:0009719 response to endogenous stimulus
LOC_Os06g36810	expressed protein	GO:0003674 molecular_function///GO:0005886 plasma membrane///GO:0008150 biological_process
LOC_Os06g37224	cytochrome P450, putative, expressed	GO:0005623 cell///GO:0005783 endoplasmic reticulum///GO:0006629 lipid metabolic process///GO:0007165 signal transduction///GO:0009058 biosynthetic process///GO:0009536 plastid///GO:0009719 response to endogenous stimulus///GO:0009987 cellular process///GO:0016020 membrane///GO:0019825 oxygen binding
LOC_Os06g37560	beta-galactosidase precursor, putative, expressed	GO:0005515 protein binding///GO:0005575 cellular_component///GO:0005618 cell wall///GO:0005975 carbohydrate metabolic process///GO:0008152 metabolic process///GO:0016787 hydrolase activity
LOC_Os06g38120	low-affinity cation transporter, putative, expressed	-
LOC_Os06g38660	expressed protein	-
LOC_Os06g39110	expressed protein	-
LOC_Os06g39120	expressed protein	-
LOC_Os06g39240	endothelial differentiation-related factor 1, putative, expressed	GO:0003674 molecular_function///GO:0003677 DNA binding///GO:0003700 sequence-specific DNA binding transcription factor activity///GO:0005730 nucleolus///GO:0006139 nucleobase, nucleoside, nucleotide and nucleic acid metabolic process///GO:0006950 response to stress///GO:0007165 signal transduction///GO:0009058 biosynthetic process///GO:0009628 response to abiotic stimulus///GO:0009719 response to…
LOC_Os06g39390	transferase family protein, putative, expressed	GO:0005575 cellular_component///GO:0008150 biological_process///GO:0008152 metabolic process///GO:0016740 transferase activity
LOC_Os06g39470	transferase family protein, putative, expressed	GO:0005575 cellular_component///GO:0008150 biological_process///GO:0008152 metabolic process///GO:0016740 transferase activity
LOC_Os06g39880	cytochrome P450 72A1, putative, expressed	GO:0003824 catalytic activity///GO:0005623 cell///GO:0006629 lipid metabolic process///GO:0008150 biological_process///GO:0008152 metabolic process///GO:0009628 response to abiotic stimulus///GO:0009719 response to endogenous stimulus///GO:0019825 oxygen binding
LOC_Os06g39912	expressed protein	GO:0003674 molecular_function///GO:0005886 plasma membrane///GO:0008150 biological_process
LOC_Os06g40150	AP2 domain containing protein, expressed	GO:0003677 DNA binding///GO:0003700 sequence-specific DNA binding transcription factor activity///GO:0005634 nucleus///GO:0006139 nucleobase, nucleoside, nucleotide and nucleic acid metabolic process///GO:0006629 lipid metabolic process///GO:0006950 response to stress///GO:0007165 signal transduction///GO:0009058 biosynthetic process///GO:0009628 response to abiotic stimulus///GO:0009719 response…
LOC_Os06g41450	VQ domain containing protein, putative, expressed	-
LOC_Os06g41670	CC-NBS-LRR protein, putative, expressed	GO:0000166 nucleotide binding///GO:0006950 response to stress
LOC_Os06g41930	zinc-binding protein, putative, expressed	GO:0005488 binding///GO:0008150 biological_process
LOC_Os06g44040	DOMON domain containing protein, expressed	GO:0003824 catalytic activity///GO:0005623 cell///GO:0008152 metabolic process///GO:0009056 catabolic process///GO:0009987 cellular process///GO:0016020 membrane
LOC_Os06g44100	HLS, putative, expressed	GO:0005575 cellular_component///GO:0007165 signal transduction///GO:0008152 metabolic process///GO:0009628 response to abiotic stimulus///GO:0009653 anatomical structure morphogenesis///GO:0009719 response to endogenous stimulus///GO:0009791 post-embryonic development///GO:0016043 cellular component organization///GO:0016049 cell growth///GO:0016740 transferase activity
LOC_Os06g44170	NAD dependent epimerase/dehydratase family protein, putative, expressed	GO:0003824 catalytic activity///GO:0005575 cellular_component///GO:0008152 metabolic process///GO:0009987 cellular process
LOC_Os06g44180	NAD dependent epimerase/dehydratase family protein, putative, expressed	GO:0003824 catalytic activity///GO:0005575 cellular_component///GO:0008152 metabolic process///GO:0009987 cellular process
LOC_Os06g44300	WAX2, putative, expressed	GO:0000003 reproduction///GO:0003824 catalytic activity///GO:0005488 binding///GO:0005886 plasma membrane///GO:0006629 lipid metabolic process///GO:0007275 multicellular organismal development///GO:0008152 metabolic process///GO:0009058 biosynthetic process///GO:0009987 cellular process///GO:0016020 membrane///GO:0030154 cell differentiation
LOC_Os06g44320	expressed protein	GO:0003700 sequence-specific DNA binding transcription factor activity///GO:0006139 nucleobase, nucleoside, nucleotide and nucleic acid metabolic process///GO:0009058 biosynthetic process
LOC_Os06g44420	GDU1, putative, expressed	GO:0000003 reproduction///GO:0003674 molecular_function///GO:0006810 transport///GO:0009607 response to biotic stimulus///GO:0009987 cellular process///GO:0016020 membrane
LOC_Os06g44610	membrane associated DUF588 domain containing protein, putative, expressed	GO:0003674 molecular_function///GO:0005575 cellular_component///GO:0008150 biological_process
LOC_Os06g44750	AP2 domain containing protein, expressed	GO:0003677 DNA binding///GO:0003700 sequence-specific DNA binding transcription factor activity///GO:0005634 nucleus///GO:0006139 nucleobase, nucleoside, nucleotide and nucleic acid metabolic process///GO:0007275 multicellular organismal development///GO:0009058 biosynthetic process///GO:0009653 anatomical structure morphogenesis///GO:0009790 embryo development///GO:0009791 post-embryonic develop…
LOC_Os06g45380	vacuolar-sorting receptor precursor, putative, expressed	GO:0005488 binding///GO:0005794 Golgi apparatus///GO:0005886 plasma membrane///GO:0006810 transport///GO:0009987 cellular process
LOC_Os06g45890	MYB family transcription factor, putative, expressed	GO:0003677 DNA binding///GO:0003700 sequence-specific DNA binding transcription factor activity///GO:0006139 nucleobase, nucleoside, nucleotide and nucleic acid metabolic process///GO:0009058 biosynthetic process
LOC_Os06g46160	expressed protein	-
LOC_Os06g46270	no apical meristem protein, putative, expressed	GO:0000003 reproduction///GO:0003700 sequence-specific DNA binding transcription factor activity///GO:0006139 nucleobase, nucleoside, nucleotide and nucleic acid metabolic process///GO:0007165 signal transduction///GO:0007275 multicellular organismal development///GO:0009058 biosynthetic process///GO:0009653 anatomical structure morphogenesis///GO:0009719 response to endogenous stimulus///GO:0009…
LOC_Os06g46284	glycosyl hydrolase, family 31, putative, expressed	GO:0005576 extracellular region///GO:0005618 cell wall///GO:0005773 vacuole///GO:0005975 carbohydrate metabolic process///GO:0008152 metabolic process///GO:0016787 hydrolase activity
LOC_Os06g46799	peroxidase precursor, putative, expressed	GO:0003824 catalytic activity///GO:0005515 protein binding///GO:0005783 endoplasmic reticulum///GO:0006950 response to stress///GO:0008152 metabolic process///GO:0009628 response to abiotic stimulus
LOC_Os06g46970	wound induced protein, putative, expressed	GO:0003674 molecular_function///GO:0005575 cellular_component///GO:0006950 response to stress
LOC_Os06g46980	expressed protein	-
LOC_Os06g47220	expressed protein	GO:0003674 molecular_function///GO:0005575 cellular_component///GO:0008150 biological_process
LOC_Os06g47640	OsCML29 - Calmodulin-related calcium sensor protein, expressed	GO:0005488 binding///GO:0005886 plasma membrane///GO:0008150 biological_process
LOC_Os06g47700	serine/threonine-protein kinase BRI1-like 2 precursor, putative, expressed	GO:0000166 nucleotide binding///GO:0004871 signal transducer activity///GO:0004872 receptor activity///GO:0005488 binding///GO:0005575 cellular_component///GO:0006464 protein modification process///GO:0006950 response to stress///GO:0007165 signal transduction///GO:0016301 kinase activity
LOC_Os06g47820	protein kinase domain containing protein, expressed	GO:0000166 nucleotide binding///GO:0006464 protein modification process///GO:0008152 metabolic process///GO:0009987 cellular process///GO:0016301 kinase activity
LOC_Os06g48180	glycosyl hydrolases family 16, putative, expressed	GO:0005618 cell wall///GO:0005975 carbohydrate metabolic process///GO:0008152 metabolic process///GO:0009987 cellular process///GO:0016740 transferase activity///GO:0016787 hydrolase activity
LOC_Os06g48250	ATPase, putative, expressed	GO:0000166 nucleotide binding///GO:0005783 endoplasmic reticulum///GO:0006139 nucleobase, nucleoside, nucleotide and nucleic acid metabolic process///GO:0008152 metabolic process///GO:0009056 catabolic process///GO:0009719 response to endogenous stimulus///GO:0016787 hydrolase activity
LOC_Os06g48500	expressed protein	-
LOC_Os06g48810	OsHKT2;1 - Na+ transporter, expressed	GO:0005215 transporter activity///GO:0005886 plasma membrane///GO:0006810 transport///GO:0006950 response to stress///GO:0009628 response to abiotic stimulus///GO:0009987 cellular process
LOC_Os06g48860	OsSAUR28 - Auxin-responsive SAUR gene family member, expressed	GO:0003674 molecular_function///GO:0009719 response to endogenous stimulus
LOC_Os06g49000	expressed protein	GO:0003674 molecular_function///GO:0005575 cellular_component///GO:0008150 biological_process
LOC_Os06g49190	LTPL154 - Protease inhibitor/seed storage/LTP family protein precursor, expressed	GO:0005623 cell///GO:0006810 transport///GO:0008289 lipid binding
LOC_Os06g49220	peptide transporter, putative, expressed	GO:0005215 transporter activity///GO:0005773 vacuole///GO:0006810 transport///GO:0016020 membrane
LOC_Os06g49660	transferase family protein, putative, expressed	GO:0005575 cellular_component///GO:0008150 biological_process///GO:0008152 metabolic process///GO:0016740 transferase activity
LOC_Os06g49770	LTPL86 - Protease inhibitor/seed storage/LTP family protein precursor, expressed	GO:0005623 cell///GO:0006810 transport///GO:0008289 lipid binding
LOC_Os06g49880	B-box zinc finger family protein, putative, expressed	GO:0003700 sequence-specific DNA binding transcription factor activity///GO:0005488 binding///GO:0005622 intracellular///GO:0006139 nucleobase, nucleoside, nucleotide and nucleic acid metabolic process///GO:0009058 biosynthetic process///GO:0009628 response to abiotic stimulus
LOC_Os06g50040	OsSAUR29 - Auxin-responsive SAUR gene family member, expressed	GO:0003674 molecular_function///GO:0005575 cellular_component///GO:0009719 response to endogenous stimulus
LOC_Os06g50080	DUF581 domain containing protein, expressed	GO:0003674 molecular_function///GO:0005575 cellular_component///GO:0008150 biological_process
LOC_Os06g50220	expressed protein	GO:0005575 cellular_component///GO:0008150 biological_process
LOC_Os06g50390	eukaryotic aspartyl protease domain containing protein, expressed	GO:0016020 membrane///GO:0016787 hydrolase activity///GO:0019538 protein metabolic process
LOC_Os06g50930	rhodanese-like domain containing protein, putative, expressed	GO:0003674 molecular_function///GO:0006950 response to stress///GO:0008150 biological_process///GO:0009536 plastid///GO:0009628 response to abiotic stimulus///GO:0009719 response to endogenous stimulus
LOC_Os06g50940	GDSL-like lipase/acylhydrolase, putative, expressed	GO:0005623 cell///GO:0006629 lipid metabolic process///GO:0008152 metabolic process///GO:0016787 hydrolase activity
LOC_Os06g51050	CHIT7 - Chitinase family protein precursor, expressed	GO:0005773 vacuole///GO:0005829 cytosol///GO:0006950 response to stress///GO:0007165 signal transduction///GO:0008150 biological_process///GO:0008152 metabolic process///GO:0009607 response to biotic stimulus///GO:0009719 response to endogenous stimulus///GO:0016020 membrane///GO:0016787 hydrolase activity
LOC_Os06g51060	CHIT8 - Chitinase family protein precursor, expressed	GO:0005773 vacuole///GO:0005829 cytosol///GO:0006950 response to stress///GO:0007165 signal transduction///GO:0008150 biological_process///GO:0008152 metabolic process///GO:0009607 response to biotic stimulus///GO:0009719 response to endogenous stimulus///GO:0016020 membrane///GO:0016787 hydrolase activity
LOC_Os07g01110	laccase precursor protein, putative, expressed	-
LOC_Os07g01214	transposon protein, putative, unclassified, expressed	-
LOC_Os07g01370	peroxidase precursor, putative, expressed	GO:0003824 catalytic activity///GO:0005515 protein binding///GO:0005783 endoplasmic reticulum///GO:0006950 response to stress///GO:0008152 metabolic process///GO:0009628 response to abiotic stimulus
LOC_Os07g01410	peroxidase precursor, putative, expressed	GO:0003824 catalytic activity///GO:0005488 binding///GO:0005623 cell///GO:0006950 response to stress///GO:0008152 metabolic process
LOC_Os07g01560	transporter family protein, putative, expressed	GO:0005215 transporter activity///GO:0005575 cellular_component///GO:0005634 nucleus///GO:0005773 vacuole///GO:0005886 plasma membrane///GO:0006810 transport///GO:0009987 cellular process///GO:0016020 membrane
LOC_Os07g01600	dirigent, putative, expressed	GO:0003674 molecular_function///GO:0005623 cell///GO:0006950 response to stress
LOC_Os07g02460	expressed protein	-
LOC_Os07g02540	HLS, putative, expressed	GO:0005575 cellular_component///GO:0007165 signal transduction///GO:0008152 metabolic process///GO:0009628 response to abiotic stimulus///GO:0009653 anatomical structure morphogenesis///GO:0009719 response to endogenous stimulus///GO:0009791 post-embryonic development///GO:0016043 cellular component organization///GO:0016049 cell growth///GO:0016740 transferase activity
LOC_Os07g03180	GCRP3 - Glycine and cysteine rich family protein precursor, expressed	GO:0003674 molecular_function///GO:0005575 cellular_component///GO:0008150 biological_process
LOC_Os07g03279	SCP-like extracellular protein, expressed	GO:0003674 molecular_function///GO:0005576 extracellular region///GO:0008150 biological_process
LOC_Os07g03810	lectin-like receptor kinase 7, putative, expressed	GO:0005886 plasma membrane///GO:0008150 biological_process///GO:0008152 metabolic process///GO:0009987 cellular process///GO:0016301 kinase activity
LOC_Os07g03820	lectin-like receptor kinase, putative, expressed	GO:0005886 plasma membrane///GO:0008150 biological_process///GO:0008152 metabolic process///GO:0009987 cellular process///GO:0016301 kinase activity
LOC_Os07g03910	transporter, major facilitator superfamily domain containing protein, expressed	GO:0005215 transporter activity///GO:0006810 transport///GO:0009987 cellular process///GO:0016020 membrane
LOC_Os07g03990	leucine-rich repeat family protein, putative, expressed	GO:0000166 nucleotide binding///GO:0005623 cell///GO:0006464 protein modification process///GO:0016301 kinase activity
LOC_Os07g04910	reticulon domain containing protein, putative, expressed	GO:0005739 mitochondrion///GO:0005783 endoplasmic reticulum
LOC_Os07g04930	retrotransposon protein, putative, unclassified, expressed	-
LOC_Os07g04940	uncharacterized PE-PGRS family protein PE_PGRS54 precursor, putative, expressed	GO:0003674 molecular_function///GO:0005623 cell///GO:0008150 biological_process
LOC_Os07g04950	retrotransposon protein, putative, unclassified, expressed	-
LOC_Os07g05370	TKL_IRAK_CrRLK1L-1.15 - The CrRLK1L-1 subfamily has homology to the CrRLK1L homolog, expressed	GO:0005886 plasma membrane///GO:0006464 protein modification process///GO:0008152 metabolic process///GO:0009653 anatomical structure morphogenesis///GO:0009719 response to endogenous stimulus///GO:0009987 cellular process///GO:0016043 cellular component organization///GO:0016049 cell growth///GO:0016301 kinase activity
LOC_Os07g05420	anthocyanidin 3-O-glucosyltransferase, putative, expressed	GO:0008152 metabolic process///GO:0009628 response to abiotic stimulus///GO:0016740 transferase activity
LOC_Os07g05620	CAMK_KIN1/SNF1/Nim1_like.28 - CAMK includes calcium/calmodulin depedent protein kinases, expressed	GO:0005515 protein binding///GO:0005634 nucleus///GO:0005737 cytoplasm///GO:0005829 cytosol///GO:0005886 plasma membrane///GO:0006464 protein modification process///GO:0006810 transport///GO:0006950 response to stress///GO:0008152 metabolic process///GO:0009628 response to abiotic stimulus///GO:0009987 cellular process///GO:0009991 response to extracellular stimulus///GO:0016301 kinase activity
LOC_Os07g06490	DNA binding protein, putative, expressed	GO:0003674 molecular_function///GO:0008150 biological_process
LOC_Os07g07290	expressed protein	-
LOC_Os07g07300	expressed protein	-
LOC_Os07g07440	versicolorin reductase, putative, expressed	GO:0003824 catalytic activity///GO:0005488 binding///GO:0008150 biological_process///GO:0008152 metabolic process
LOC_Os07g07790	LTPL75 - Protease inhibitor/seed storage/LTP family protein precursor, expressed	GO:0006810 transport///GO:0008289 lipid binding///GO:0016020 membrane
LOC_Os07g07920	LTPL100 - Protease inhibitor/seed storage/LTP family protein precursor, expressed	GO:0006810 transport///GO:0007275 multicellular organismal development///GO:0008289 lipid binding///GO:0016020 membrane
LOC_Os07g08750	STE_PAK_Ste20_Slob_Wnk.1 - STE kinases include homologs to sterile 7, sterile 11 and sterile 20 from yeast, expressed	GO:0006464 protein modification process///GO:0008150 biological_process///GO:0008152 metabolic process///GO:0009987 cellular process///GO:0016020 membrane///GO:0016301 kinase activity
LOC_Os07g09420	ATPase, putative, expressed	GO:0000166 nucleotide binding///GO:0005783 endoplasmic reticulum///GO:0006139 nucleobase, nucleoside, nucleotide and nucleic acid metabolic process///GO:0008152 metabolic process///GO:0009056 catabolic process///GO:0009719 response to endogenous stimulus///GO:0016787 hydrolase activity
LOC_Os07g09520	expressed protein	GO:0003824 catalytic activity///GO:0005886 plasma membrane///GO:0008150 biological_process///GO:0008152 metabolic process///GO:0016020 membrane
LOC_Os07g09970	LTPL84 - Protease inhibitor/seed storage/LTP family protein precursor, expressed	GO:0005886 plasma membrane///GO:0006810 transport///GO:0008289 lipid binding///GO:0016020 membrane
LOC_Os07g10420	expressed protein	GO:0003674 molecular_function///GO:0005575 cellular_component///GO:0008150 biological_process
LOC_Os07g10440	expressed protein	-
LOC_Os07g10590	transporter family protein, putative, expressed	GO:0005215 transporter activity///GO:0005623 cell///GO:0006810 transport///GO:0009987 cellular process///GO:0016020 membrane
LOC_Os07g10840	uncharacterized glycosyltransferase, putative, expressed	GO:0005575 cellular_component///GO:0005975 carbohydrate metabolic process///GO:0006950 response to stress///GO:0008152 metabolic process///GO:0009056 catabolic process///GO:0009628 response to abiotic stimulus///GO:0016787 hydrolase activity
LOC_Os07g11739	cytochrome P450, putative, expressed	GO:0003674 molecular_function///GO:0003824 catalytic activity///GO:0005488 binding///GO:0005623 cell///GO:0008152 metabolic process///GO:0019825 oxygen binding
LOC_Os07g12890	metal cation transporter, putative, expressed	GO:0005215 transporter activity///GO:0005623 cell///GO:0006810 transport///GO:0009987 cellular process///GO:0016020 membrane
LOC_Os07g17330	B12D protein, putative, expressed	GO:0003674 molecular_function///GO:0005777 peroxisome///GO:0007275 multicellular organismal development
LOC_Os07g18154	aldehyde oxidase 4, putative, expressed	GO:0003824 catalytic activity///GO:0008152 metabolic process///GO:0009058 biosynthetic process///GO:0009987 cellular process
LOC_Os07g18990	LTPL40 - Protease inhibitor/seed storage/LTP family protein precursor, expressed	GO:0005215 transporter activity///GO:0005488 binding///GO:0005623 cell///GO:0006810 transport///GO:0006950 response to stress///GO:0007165 signal transduction///GO:0008289 lipid binding///GO:0009607 response to biotic stimulus
LOC_Os07g19444	regulatory protein, putative, expressed	GO:0003674 molecular_function///GO:0005575 cellular_component///GO:0008150 biological_process
LOC_Os07g23410	fatty acid desaturase, putative, expressed	GO:0003824 catalytic activity///GO:0005783 endoplasmic reticulum///GO:0006629 lipid metabolic process///GO:0008152 metabolic process
LOC_Os07g23430	fatty acid desaturase, putative, expressed	GO:0003824 catalytic activity///GO:0005783 endoplasmic reticulum///GO:0006629 lipid metabolic process///GO:0008152 metabolic process
LOC_Os07g23570	cytochrome P450 72A1, putative, expressed	GO:0003674 molecular_function///GO:0003824 catalytic activity///GO:0005488 binding///GO:0005623 cell///GO:0008152 metabolic process///GO:0019825 oxygen binding
LOC_Os07g25800	OsFBDUF37 - F-box and DUF domain containing protein, expressed	GO:0003674 molecular_function///GO:0005575 cellular_component///GO:0008150 biological_process
LOC_Os07g25810	retrotransposon protein, putative, unclassified, expressed	-
LOC_Os07g26110	membrane associated DUF588 domain containing protein, putative, expressed	GO:0003674 molecular_function///GO:0005575 cellular_component///GO:0008150 biological_process
LOC_Os07g27390	retrotransposon protein, putative, unclassified, expressed	-
LOC_Os07g28850	retrotransposon protein, putative, unclassified, expressed	-
LOC_Os07g29750	glycosyl hydrolases family 16, putative, expressed	GO:0005576 extracellular region///GO:0005618 cell wall///GO:0005623 cell///GO:0005975 carbohydrate metabolic process///GO:0008152 metabolic process///GO:0009987 cellular process///GO:0016740 transferase activity///GO:0016787 hydrolase activity
LOC_Os07g29960	cytochrome P450, putative, expressed	GO:0003674 molecular_function///GO:0003824 catalytic activity///GO:0005488 binding///GO:0008152 metabolic process///GO:0019825 oxygen binding
LOC_Os07g30150	phosphoribosyl transferase, putative, expressed	GO:0005829 cytosol///GO:0006139 nucleobase, nucleoside, nucleotide and nucleic acid metabolic process///GO:0008152 metabolic process///GO:0009058 biosynthetic process///GO:0016740 transferase activity
LOC_Os07g30970	nucleoside diphosphate kinase, putative, expressed	GO:0000166 nucleotide binding///GO:0005575 cellular_component///GO:0005576 extracellular region///GO:0005773 vacuole///GO:0005777 peroxisome///GO:0005829 cytosol///GO:0005886 plasma membrane///GO:0006139 nucleobase, nucleoside, nucleotide and nucleic acid metabolic process///GO:0006950 response to stress///GO:0008150 biological_process///GO:0009058 biosynthetic process///GO:0009536 plastid///GO:0…
LOC_Os07g31190	OsWAK71 - OsWAK receptor-like cytoplasmic kinase OsWAK-RLCK, expressed	GO:0000166 nucleotide binding///GO:0005488 binding///GO:0005886 plasma membrane///GO:0005975 carbohydrate metabolic process///GO:0006464 protein modification process///GO:0008150 biological_process///GO:0009653 anatomical structure morphogenesis///GO:0016043 cellular component organization///GO:0016049 cell growth///GO:0016301 kinase activity///GO:0019725 cellular homeostasis
LOC_Os07g31884	MATE efflux family protein, putative, expressed	GO:0005215 transporter activity///GO:0006810 transport///GO:0008150 biological_process///GO:0009987 cellular process///GO:0016020 membrane
LOC_Os07g31960	UDP-glucoronosyl and UDP-glucosyl transferase domain containing protein, expressed	GO:0005829 cytosol///GO:0008152 metabolic process///GO:0016740 transferase activity
LOC_Os07g32010	UDP-glucoronosyl and UDP-glucosyl transferase domain containing protein, expressed	GO:0005575 cellular_component///GO:0008152 metabolic process///GO:0016740 transferase activity
LOC_Os07g32060	UDP-glucoronosyl/UDP-glucosyl transferase, putative, expressed	GO:0005575 cellular_component///GO:0008152 metabolic process///GO:0016740 transferase activity
LOC_Os07g32620	anthocyanidin 5,3-O-glucosyltransferase, putative, expressed	GO:0005623 cell///GO:0008152 metabolic process///GO:0016740 transferase activity
LOC_Os07g32680	retrotransposon protein, putative, unclassified, expressed	-
LOC_Os07g32710	retrotransposon protein, putative, unclassified, expressed	-
LOC_Os07g33480	cytochrome P450 domain containing protein, expressed	GO:0003674 molecular_function///GO:0003824 catalytic activity///GO:0005488 binding///GO:0005623 cell///GO:0008152 metabolic process///GO:0019825 oxygen binding
LOC_Os07g33580	cytochrome P450, putative, expressed	GO:0003674 molecular_function///GO:0003824 catalytic activity///GO:0005488 binding///GO:0005623 cell///GO:0008152 metabolic process///GO:0019825 oxygen binding
LOC_Os07g34710	peroxidase precursor, putative, expressed	GO:0003824 catalytic activity///GO:0005488 binding///GO:0005623 cell///GO:0006950 response to stress///GO:0008152 metabolic process
LOC_Os07g35140	receptor-like serine-threonine protein kinase, putative, expressed	GO:0006950 response to stress///GO:0008150 biological_process///GO:0008152 metabolic process///GO:0008219 cell death///GO:0009536 plastid///GO:0009607 response to biotic stimulus///GO:0009987 cellular process///GO:0016301 kinase activity
LOC_Os07g35280	TKL_IRAK_DUF26-lc.1 - DUF26 kinases have homology to DUF26 containing loci, expressed	GO:0000166 nucleotide binding///GO:0005515 protein binding///GO:0005886 plasma membrane///GO:0006464 protein modification process///GO:0008152 metabolic process///GO:0009987 cellular process///GO:0016301 kinase activity
LOC_Os07g35290	TKL_IRAK_DUF26-lc.10 - DUF26 kinases have homology to DUF26 containing loci, expressed	GO:0000166 nucleotide binding///GO:0005515 protein binding///GO:0005886 plasma membrane///GO:0006464 protein modification process///GO:0008152 metabolic process///GO:0009987 cellular process///GO:0016301 kinase activity
LOC_Os07g35310	TKL_IRAK_DUF26-lc.12 - DUF26 kinases have homology to DUF26 containing loci, expressed	GO:0000166 nucleotide binding///GO:0005515 protein binding///GO:0005886 plasma membrane///GO:0006464 protein modification process///GO:0008152 metabolic process///GO:0009987 cellular process///GO:0016301 kinase activity
LOC_Os07g35340	TKL_IRAK_DUF26-lc.14 - DUF26 kinases have homology to DUF26 containing loci, expressed	GO:0000166 nucleotide binding///GO:0005515 protein binding///GO:0005886 plasma membrane///GO:0006464 protein modification process///GO:0008152 metabolic process///GO:0009987 cellular process///GO:0016301 kinase activity
LOC_Os07g35350	glucan endo-1,3-beta-glucosidase precursor, putative, expressed	GO:0003824 catalytic activity///GO:0005488 binding///GO:0005623 cell///GO:0005975 carbohydrate metabolic process///GO:0008152 metabolic process///GO:0016787 hydrolase activity
LOC_Os07g35370	TKL_IRAK_DUF26-lc.15 - DUF26 kinases have homology to DUF26 containing loci, expressed	GO:0000166 nucleotide binding///GO:0005515 protein binding///GO:0005886 plasma membrane///GO:0006464 protein modification process///GO:0008152 metabolic process///GO:0009987 cellular process///GO:0016301 kinase activity
LOC_Os07g35380	TKL_IRAK_DUF26-lc.16 - DUF26 kinases have homology to DUF26 containing loci, expressed	GO:0000166 nucleotide binding///GO:0005515 protein binding///GO:0005886 plasma membrane///GO:0006464 protein modification process///GO:0008152 metabolic process///GO:0009987 cellular process///GO:0016301 kinase activity
LOC_Os07g35390	TKL_IRAK_DUF26-lc.17 - DUF26 kinases have homology to DUF26 containing loci, expressed	GO:0005623 cell///GO:0006464 protein modification process///GO:0008152 metabolic process///GO:0009987 cellular process///GO:0016301 kinase activity
LOC_Os07g35410	TKL_IRAK_DUF26-lc.18 - DUF26 kinases have homology to DUF26 containing loci, expressed	GO:0005515 protein binding///GO:0005886 plasma membrane///GO:0006464 protein modification process///GO:0008152 metabolic process///GO:0009987 cellular process///GO:0016301 kinase activity
LOC_Os07g35480	glucan endo-1,3-beta-glucosidase precursor, putative, expressed	GO:0003824 catalytic activity///GO:0005488 binding///GO:0005975 carbohydrate metabolic process///GO:0008152 metabolic process///GO:0016787 hydrolase activity
LOC_Os07g35510	glucan endo-1,3-beta-glucosidase precursor, putative, expressed	GO:0003824 catalytic activity///GO:0005488 binding///GO:0005623 cell///GO:0005975 carbohydrate metabolic process///GO:0008152 metabolic process///GO:0016787 hydrolase activity
LOC_Os07g35560	glucan endo-1,3-beta-glucosidase precursor, putative, expressed	GO:0003824 catalytic activity///GO:0005488 binding///GO:0005975 carbohydrate metabolic process///GO:0008152 metabolic process///GO:0016787 hydrolase activity
LOC_Os07g35680	TKL_IRAK_DUF26-lc22 - DUF26 kinases have homology to DUF26 containing loci, expressed	GO:0000166 nucleotide binding///GO:0005515 protein binding///GO:0005886 plasma membrane///GO:0006464 protein modification process///GO:0008152 metabolic process///GO:0009987 cellular process///GO:0016301 kinase activity
LOC_Os07g35690	TKL_IRAK_DUF26-lc.3 - DUF26 kinases have homology to DUF26 containing loci, expressed	GO:0005515 protein binding///GO:0005886 plasma membrane///GO:0006464 protein modification process///GO:0008152 metabolic process///GO:0009987 cellular process///GO:0016301 kinase activity
LOC_Os07g35700	TKL_IRAK_DUF26-lc.4 - DUF26 kinases have homology to DUF26 containing loci, expressed	GO:0005515 protein binding///GO:0005886 plasma membrane///GO:0006464 protein modification process///GO:0008152 metabolic process///GO:0009987 cellular process///GO:0016301 kinase activity
LOC_Os07g35740	TKL_IRAK_DUF26-ld.2 - DUF26 kinases have homology to DUF26 containing loci, expressed	GO:0000166 nucleotide binding///GO:0005515 protein binding///GO:0005886 plasma membrane///GO:0006464 protein modification process///GO:0008152 metabolic process///GO:0009987 cellular process///GO:0016301 kinase activity
LOC_Os07g35790	TKL_IRAK_DUF26-ld.5 - DUF26 kinases have homology to DUF26 containing loci, expressed	GO:0000166 nucleotide binding///GO:0005515 protein binding///GO:0005886 plasma membrane///GO:0006464 protein modification process///GO:0008152 metabolic process///GO:0009987 cellular process///GO:0016301 kinase activity
LOC_Os07g35810	TKL_IRAK_DUF26-ld.6 - DUF26 kinases have homology to DUF26 containing loci, expressed	GO:0000166 nucleotide binding///GO:0005515 protein binding///GO:0005886 plasma membrane///GO:0006464 protein modification process///GO:0008152 metabolic process///GO:0009987 cellular process///GO:0016301 kinase activity
LOC_Os07g36544	serine/threonine-protein kinase receptor precursor, putative, expressed	GO:0004871 signal transducer activity///GO:0004872 receptor activity///GO:0005515 protein binding///GO:0005575 cellular_component///GO:0005773 vacuole///GO:0005886 plasma membrane///GO:0006464 protein modification process///GO:0007165 signal transduction///GO:0008152 metabolic process///GO:0009875 pollen-pistil interaction///GO:0009987 cellular process///GO:0016301 kinase activity
LOC_Os07g36800	UPF0041 domain containing protein, putative, expressed	GO:0005739 mitochondrion///GO:0008150 biological_process
LOC_Os07g37280	hypothetical protein	-
LOC_Os07g37454	urate anion exchanger, putative, expressed	GO:0005215 transporter activity///GO:0006810 transport///GO:0009987 cellular process///GO:0016020 membrane
LOC_Os07g37850	expressed protein	GO:0003674 molecular_function///GO:0005623 cell///GO:0008150 biological_process
LOC_Os07g38800	lectin-like receptor kinase, putative, expressed	GO:0005886 plasma membrane///GO:0008150 biological_process///GO:0008152 metabolic process///GO:0009987 cellular process///GO:0016301 kinase activity
LOC_Os07g38810	lectin receptor-type protein kinase, putative, expressed	GO:0005886 plasma membrane///GO:0008150 biological_process///GO:0008152 metabolic process///GO:0009987 cellular process///GO:0016301 kinase activity
LOC_Os07g39350	transporter family protein, putative, expressed	GO:0005215 transporter activity///GO:0005886 plasma membrane///GO:0006810 transport///GO:0009987 cellular process///GO:0016020 membrane
LOC_Os07g39530	BTBN16 - Bric-a-Brac, Tramtrack, Broad Complex BTB domain with non-phototropic hypocotyl 3 NPH3 domain, expressed	GO:0004871 signal transducer activity///GO:0007165 signal transduction///GO:0009536 plastid///GO:0009628 response to abiotic stimulus
LOC_Os07g40290	OsGH3.8 - Probable indole-3-acetic acid-amido synthetase, expressed	GO:0003824 catalytic activity///GO:0008150 biological_process///GO:0008152 metabolic process///GO:0009719 response to endogenous stimulus
LOC_Os07g40850	retrotransposon protein, putative, unclassified, expressed	-
LOC_Os07g40860	retrotransposon protein, putative, unclassified, expressed	-
LOC_Os07g40870	igA FC receptor precursor, putative, expressed	-
LOC_Os07g40890	igA FC receptor precursor, putative, expressed	-
LOC_Os07g40910	expressed protein	GO:0003674 molecular_function///GO:0005623 cell///GO:0008150 biological_process
LOC_Os07g41310	COBRA, putative, expressed	GO:0008150 biological_process///GO:0016020 membrane
LOC_Os07g41320	COBRA-like protein precursor, putative, expressed	GO:0005773 vacuole///GO:0005886 plasma membrane///GO:0009987 cellular process///GO:0016020 membrane
LOC_Os07g41340	B12D protein, putative, expressed	GO:0003674 molecular_function///GO:0008150 biological_process
LOC_Os07g41350	B12D protein, putative, expressed	GO:0003674 molecular_function///GO:0008150 biological_process
LOC_Os07g42510	AP2 domain containing protein, expressed	GO:0003677 DNA binding///GO:0003700 sequence-specific DNA binding transcription factor activity///GO:0005634 nucleus///GO:0006139 nucleobase, nucleoside, nucleotide and nucleic acid metabolic process///GO:0006950 response to stress///GO:0009058 biosynthetic process
LOC_Os07g42520	dirigent, putative, expressed	GO:0003674 molecular_function///GO:0005623 cell///GO:0006950 response to stress
LOC_Os07g43240	SKP1-like protein 1B, putative, expressed	GO:0003824 catalytic activity///GO:0005515 protein binding///GO:0005575 cellular_component///GO:0006464 protein modification process///GO:0007049 cell cycle
LOC_Os07g43250	SKP1-like protein 1B, putative, expressed	GO:0003824 catalytic activity///GO:0005515 protein binding///GO:0005622 intracellular///GO:0005634 nucleus///GO:0005737 cytoplasm///GO:0005829 cytosol///GO:0005856 cytoskeleton///GO:0005886 plasma membrane///GO:0006259 DNA metabolic process///GO:0006464 protein modification process///GO:0007049 cell cycle///GO:0008150 biological_process///GO:0009056 catabolic process///GO:0009987 cellular process…
LOC_Os07g43260	SKP1-like protein 1B, putative, expressed	GO:0003824 catalytic activity///GO:0005515 protein binding///GO:0005623 cell///GO:0006464 protein modification process///GO:0009056 catabolic process///GO:0009987 cellular process///GO:0019538 protein metabolic process
LOC_Os07g43604	expressed protein	-
LOC_Os07g43800	EF hand family protein, putative, expressed	GO:0005488 binding///GO:0005515 protein binding///GO:0005575 cellular_component///GO:0008150 biological_process
LOC_Os07g43940	X8 domain containing protein, expressed	GO:0003824 catalytic activity///GO:0005488 binding///GO:0005886 plasma membrane///GO:0005975 carbohydrate metabolic process///GO:0008152 metabolic process///GO:0016020 membrane///GO:0016787 hydrolase activity
LOC_Os07g43950	RNA recognition motif containing protein, putative, expressed	GO:0000166 nucleotide binding///GO:0003676 nucleic acid binding///GO:0003723 RNA binding///GO:0005654 nucleoplasm///GO:0005829 cytosol///GO:0006139 nucleobase, nucleoside, nucleotide and nucleic acid metabolic process
LOC_Os07g44060	haloacid dehalogenase-like hydrolase family protein, putative, expressed	GO:0008152 metabolic process///GO:0016787 hydrolase activity
LOC_Os07g44140	cytochrome P450 72A1, putative, expressed	GO:0003674 molecular_function///GO:0003824 catalytic activity///GO:0005488 binding///GO:0005623 cell///GO:0008152 metabolic process///GO:0019825 oxygen binding
LOC_Os07g44250	dirigent, putative, expressed	GO:0003674 molecular_function///GO:0005623 cell///GO:0006950 response to stress///GO:0009058 biosynthetic process///GO:0009987 cellular process///GO:0019748 secondary metabolic process
LOC_Os07g44280	dirigent, putative, expressed	GO:0003674 molecular_function///GO:0005623 cell///GO:0006950 response to stress///GO:0009058 biosynthetic process///GO:0009987 cellular process///GO:0019748 secondary metabolic process
LOC_Os07g44370	dirigent, putative, expressed	GO:0003674 molecular_function///GO:0005623 cell///GO:0006950 response to stress///GO:0009058 biosynthetic process///GO:0009987 cellular process///GO:0019748 secondary metabolic process
LOC_Os07g44410	WD40-like Beta Propeller Repeat family protein, expressed	GO:0003674 molecular_function///GO:0016020 membrane
LOC_Os07g44440	peroxiredoxin, putative, expressed	GO:0000003 reproduction///GO:0003674 molecular_function///GO:0003824 catalytic activity///GO:0005575 cellular_component///GO:0006950 response to stress///GO:0008152 metabolic process///GO:0009628 response to abiotic stimulus///GO:0009719 response to endogenous stimulus///GO:0009791 post-embryonic development
LOC_Os07g44590	peroxidase precursor, putative, expressed	GO:0003824 catalytic activity///GO:0005488 binding///GO:0005623 cell///GO:0006950 response to stress///GO:0008152 metabolic process
LOC_Os07g44920	expressed protein	-
LOC_Os07g44930	dirigent, putative, expressed	GO:0003674 molecular_function///GO:0005623 cell///GO:0006950 response to stress///GO:0009058 biosynthetic process///GO:0009987 cellular process///GO:0019748 secondary metabolic process
LOC_Os07g45260	glycosyl transferase 8 domain containing protein, putative, expressed	GO:0005623 cell///GO:0005975 carbohydrate metabolic process///GO:0009058 biosynthetic process///GO:0016740 transferase activity
LOC_Os07g45290	cytochrome P450 72A1, putative, expressed	GO:0003824 catalytic activity///GO:0005623 cell///GO:0006629 lipid metabolic process///GO:0008150 biological_process///GO:0008152 metabolic process///GO:0009628 response to abiotic stimulus///GO:0009719 response to endogenous stimulus///GO:0019825 oxygen binding
LOC_Os07g46350	OsSCP40 - Putative Serine Carboxypeptidase homologue, expressed	GO:0005623 cell///GO:0016787 hydrolase activity///GO:0019538 protein metabolic process
LOC_Os07g46380	glycosyltransferase, putative, expressed	GO:0005575 cellular_component///GO:0008150 biological_process///GO:0008152 metabolic process///GO:0016740 transferase activity
LOC_Os07g46846	sex determination protein tasselseed-2, putative, expressed	GO:0003824 catalytic activity///GO:0005488 binding///GO:0005575 cellular_component///GO:0008152 metabolic process
LOC_Os07g46852	sex determination protein tasselseed-2, putative, expressed	GO:0003824 catalytic activity///GO:0005488 binding///GO:0005575 cellular_component///GO:0008152 metabolic process
LOC_Os07g46870	sex determination protein tasselseed-2, putative, expressed	GO:0003824 catalytic activity///GO:0005488 binding///GO:0005575 cellular_component///GO:0008152 metabolic process
LOC_Os07g46910	sex determination protein tasselseed-2, putative, expressed	GO:0003824 catalytic activity///GO:0005488 binding///GO:0008152 metabolic process
LOC_Os07g47670	hypoxia-responsive family protein, putative, expressed	GO:0003674 molecular_function///GO:0006950 response to stress
LOC_Os07g47700	NAD dependent epimerase/dehydratase family domain containing protein, expressed	GO:0003824 catalytic activity///GO:0005794 Golgi apparatus///GO:0005886 plasma membrane///GO:0005975 carbohydrate metabolic process///GO:0006139 nucleobase, nucleoside, nucleotide and nucleic acid metabolic process///GO:0009058 biosynthetic process///GO:0009987 cellular process///GO:0016020 membrane
LOC_Os07g47990	peroxidase precursor, putative, expressed	GO:0003824 catalytic activity///GO:0005515 protein binding///GO:0005576 extracellular region///GO:0005618 cell wall///GO:0005829 cytosol///GO:0006950 response to stress///GO:0008152 metabolic process
LOC_Os07g48010	peroxidase precursor, putative, expressed	GO:0003824 catalytic activity///GO:0005515 protein binding///GO:0005576 extracellular region///GO:0005618 cell wall///GO:0005829 cytosol///GO:0006950 response to stress///GO:0008152 metabolic process
LOC_Os07g48020	peroxidase precursor, putative, expressed	GO:0003824 catalytic activity///GO:0005515 protein binding///GO:0005576 extracellular region///GO:0005618 cell wall///GO:0005829 cytosol///GO:0006950 response to stress///GO:0008152 metabolic process
LOC_Os07g48060	peroxidase precursor, putative, expressed	GO:0003824 catalytic activity///GO:0005515 protein binding///GO:0005576 extracellular region///GO:0005618 cell wall///GO:0005829 cytosol///GO:0006950 response to stress///GO:0008152 metabolic process
LOC_Os07g48390	proline-rich protein, putative, expressed	GO:0005575 cellular_component
LOC_Os07g48450	no apical meristem protein, putative, expressed	GO:0003700 sequence-specific DNA binding transcription factor activity///GO:0005575 cellular_component///GO:0006139 nucleobase, nucleoside, nucleotide and nucleic acid metabolic process///GO:0007275 multicellular organismal development///GO:0009058 biosynthetic process
LOC_Os07g48500	stress responsive protein, putative, expressed	GO:0003674 molecular_function///GO:0005575 cellular_component///GO:0008150 biological_process
LOC_Os07g48550	no apical meristem protein, putative, expressed	GO:0003700 sequence-specific DNA binding transcription factor activity///GO:0005634 nucleus///GO:0005737 cytoplasm///GO:0006139 nucleobase, nucleoside, nucleotide and nucleic acid metabolic process///GO:0007275 multicellular organismal development///GO:0009058 biosynthetic process
LOC_Os07g48560	homeobox domain containing protein, expressed	GO:0003677 DNA binding///GO:0003700 sequence-specific DNA binding transcription factor activity///GO:0006139 nucleobase, nucleoside, nucleotide and nucleic acid metabolic process///GO:0009058 biosynthetic process///GO:0009536 plastid
LOC_Os07g48730	tyrosine protein kinase domain containing protein, putative, expressed	GO:0000166 nucleotide binding///GO:0005515 protein binding///GO:0005634 nucleus///GO:0005737 cytoplasm///GO:0005886 plasma membrane///GO:0006464 protein modification process///GO:0008152 metabolic process///GO:0009987 cellular process///GO:0016301 kinase activity
LOC_Os07g48870	MYB family transcription factor, putative, expressed	GO:0003677 DNA binding///GO:0003700 sequence-specific DNA binding transcription factor activity///GO:0006139 nucleobase, nucleoside, nucleotide and nucleic acid metabolic process///GO:0006950 response to stress///GO:0009058 biosynthetic process///GO:0009628 response to abiotic stimulus///GO:0009719 response to endogenous stimulus
LOC_Os07g48910	retrotransposon protein, putative, unclassified, expressed	-
LOC_Os07g48980	nicotianamine synthase, putative, expressed	GO:0009058 biosynthetic process///GO:0009987 cellular process///GO:0016740 transferase activity
LOC_Os07g49360	peroxidase precursor, putative, expressed	GO:0003824 catalytic activity///GO:0005488 binding///GO:0005515 protein binding///GO:0005829 cytosol///GO:0006950 response to stress///GO:0008152 metabolic process///GO:0009607 response to biotic stimulus
LOC_Os08g01150	DTA2, putative, expressed	GO:0003674 molecular_function///GO:0005575 cellular_component///GO:0008150 biological_process
LOC_Os08g01220	harpin-induced protein 1 domain containing protein, expressed	GO:0003674 molecular_function///GO:0005575 cellular_component///GO:0008150 biological_process
LOC_Os08g01330	no apical meristem protein, putative, expressed	GO:0003700 sequence-specific DNA binding transcription factor activity///GO:0005634 nucleus///GO:0006139 nucleobase, nucleoside, nucleotide and nucleic acid metabolic process///GO:0007275 multicellular organismal development///GO:0008150 biological_process///GO:0009058 biosynthetic process///GO:0009719 response to endogenous stimulus
LOC_Os08g01410	phosphate/phosphoenolpyruvate translocator-related protein, putative, expressed	GO:0005215 transporter activity///GO:0006810 transport///GO:0009987 cellular process///GO:0016020 membrane
LOC_Os08g01480	cytochrome P450, putative, expressed	GO:0003674 molecular_function///GO:0003824 catalytic activity///GO:0005488 binding///GO:0005575 cellular_component///GO:0008152 metabolic process///GO:0019825 oxygen binding
LOC_Os08g01830	TKL_IRAK_CR4L.6 - The CR4L subfamily has homology with Crinkly4, expressed	GO:0005515 protein binding///GO:0005623 cell///GO:0006464 protein modification process///GO:0008152 metabolic process///GO:0009987 cellular process///GO:0016301 kinase activity
LOC_Os08g01940	non-lysosomal glucosylceramidase, putative, expressed	GO:0003824 catalytic activity///GO:0005773 vacuole///GO:0006629 lipid metabolic process///GO:0009056 catabolic process///GO:0009987 cellular process///GO:0016787 hydrolase activity
LOC_Os08g02030	transferase family protein, putative, expressed	GO:0005575 cellular_component///GO:0008150 biological_process///GO:0008152 metabolic process///GO:0016740 transferase activity
LOC_Os08g02230	FAD-binding and arabino-lactone oxidase domains containing protein, putative, expressed	GO:0003824 catalytic activity///GO:0005488 binding///GO:0005618 cell wall///GO:0008152 metabolic process
LOC_Os08g02520	OsSAUR31 - Auxin-responsive SAUR gene family member, expressed	GO:0003674 molecular_function///GO:0009719 response to endogenous stimulus
LOC_Os08g02530	OsSAUR32 - Auxin-responsive SAUR gene family member, expressed	GO:0003674 molecular_function///GO:0008150 biological_process///GO:0009719 response to endogenous stimulus
LOC_Os08g02700	fructose-bisphospate aldolase isozyme, putative, expressed	GO:0005488 binding///GO:0005575 cellular_component///GO:0005739 mitochondrion///GO:0005829 cytosol///GO:0005886 plasma membrane///GO:0005975 carbohydrate metabolic process///GO:0006139 nucleobase, nucleoside, nucleotide and nucleic acid metabolic process///GO:0006950 response to stress///GO:0008150 biological_process///GO:0009056 catabolic process///GO:0009628 response to abiotic stimulus///GO:00…
LOC_Os08g02996	receptor-like kinase, putative, expressed	GO:0005623 cell///GO:0006464 protein modification process///GO:0008152 metabolic process///GO:0009987 cellular process///GO:0016301 kinase activity
LOC_Os08g03020	lectin-like receptor kinase 1, putative, expressed	GO:0005623 cell///GO:0006464 protein modification process///GO:0008152 metabolic process///GO:0009987 cellular process///GO:0016301 kinase activity
LOC_Os08g03070	lectin-like receptor kinase 1, putative, expressed	GO:0005623 cell///GO:0006464 protein modification process///GO:0008152 metabolic process///GO:0009987 cellular process///GO:0016301 kinase activity
LOC_Os08g03350	amino acid transporter, putative, expressed	GO:0005215 transporter activity///GO:0005886 plasma membrane///GO:0006810 transport///GO:0009628 response to abiotic stimulus///GO:0009987 cellular process///GO:0016020 membrane
LOC_Os08g03400	expressed protein	-
LOC_Os08g04210	cysteine-rich repeat secretory protein 55 precursor, putative, expressed	GO:0003674 molecular_function///GO:0005623 cell///GO:0009628 response to abiotic stimulus
LOC_Os08g04230	cysteine-rich repeat secretory protein 55 precursor, putative, expressed	GO:0003674 molecular_function///GO:0005623 cell///GO:0009628 response to abiotic stimulus
LOC_Os08g04240	cysteine-rich repeat secretory protein 55 precursor, putative, expressed	GO:0003674 molecular_function///GO:0005623 cell///GO:0009628 response to abiotic stimulus
LOC_Os08g04250	cysteine-rich repeat secretory protein 55 precursor, putative, expressed	GO:0003674 molecular_function///GO:0005623 cell///GO:0009628 response to abiotic stimulus
LOC_Os08g04310	plastocyanin-like domain containing protein, putative, expressed	GO:0003674 molecular_function///GO:0005488 binding///GO:0016020 membrane
LOC_Os08g05320	expressed protein	GO:0003723 RNA binding///GO:0004518 nuclease activity///GO:0005515 protein binding///GO:0005634 nucleus///GO:0005730 nucleolus///GO:0006139 nucleobase, nucleoside, nucleotide and nucleic acid metabolic process///GO:0006259 DNA metabolic process///GO:0040029 regulation of gene expression, epigenetic
LOC_Os08g05960	expressed protein	-
LOC_Os08g06100	O-methyltransferase, putative, expressed	GO:0005515 protein binding///GO:0005575 cellular_component///GO:0005634 nucleus///GO:0005737 cytoplasm///GO:0005829 cytosol///GO:0005886 plasma membrane///GO:0008152 metabolic process///GO:0009058 biosynthetic process///GO:0009987 cellular process///GO:0016740 transferase activity///GO:0019748 secondary metabolic process
LOC_Os08g06320	DNA binding protein, putative, expressed	GO:0005575 cellular_component///GO:0008150 biological_process
LOC_Os08g06640	stress-induced protein, putative, expressed	GO:0003674 molecular_function///GO:0008150 biological_process
LOC_Os08g07970	transcription factor, putative, expressed	GO:0003677 DNA binding///GO:0003700 sequence-specific DNA binding transcription factor activity///GO:0005515 protein binding///GO:0005634 nucleus///GO:0006139 nucleobase, nucleoside, nucleotide and nucleic acid metabolic process///GO:0006950 response to stress///GO:0009058 biosynthetic process///GO:0009607 response to biotic stimulus///GO:0009628 response to abiotic stimulus
LOC_Os08g08100	expressed protein	-
LOC_Os08g08420	expressed protein	-
LOC_Os08g08960	Cupin domain containing protein, expressed	GO:0003674 molecular_function///GO:0005488 binding///GO:0005576 extracellular region///GO:0005623 cell///GO:0008150 biological_process
LOC_Os08g10130	expressed protein	-
LOC_Os08g10150	SHR5-receptor-like kinase, putative, expressed	GO:0000166 nucleotide binding///GO:0005886 plasma membrane///GO:0006464 protein modification process///GO:0016301 kinase activity
LOC_Os08g10260	NBS-LRR disease resistance protein, putative, expressed	GO:0000166 nucleotide binding///GO:0005515 protein binding///GO:0005886 plasma membrane///GO:0006950 response to stress///GO:0008219 cell death
LOC_Os08g10920	retrotransposon protein, putative, unclassified, expressed	-
LOC_Os08g13440	cupin domain containing protein, expressed	GO:0003674 molecular_function///GO:0005488 binding///GO:0008150 biological_process
LOC_Os08g14000	retrotransposon protein, putative, Ty1-copia subclass, expressed	-
LOC_Os08g14109	retrotransposon protein, putative, Ty1-copia subclass, expressed	-
LOC_Os08g15070	GDU1, putative, expressed	GO:0003674 molecular_function///GO:0005634 nucleus///GO:0006810 transport///GO:0009987 cellular process///GO:0016020 membrane
LOC_Os08g16260	cytochrome P450 protein, putative, expressed	GO:0003674 molecular_function///GO:0003824 catalytic activity///GO:0005488 binding///GO:0005623 cell///GO:0008152 metabolic process///GO:0019825 oxygen binding
LOC_Os08g20570	chloride channel protein, putative, expressed	GO:0005215 transporter activity///GO:0005515 protein binding///GO:0005622 intracellular///GO:0006810 transport///GO:0009987 cellular process///GO:0016020 membrane
LOC_Os08g24200	expressed protein	-
LOC_Os08g24300	expressed protein	-
LOC_Os08g24310	receptor-like protein kinase precursor, putative, expressed	GO:0000166 nucleotide binding///GO:0005623 cell///GO:0006464 protein modification process///GO:0007165 signal transduction///GO:0016301 kinase activity
LOC_Os08g24750	xyloglucan fucosyltransferase, putative, expressed	GO:0005623 cell///GO:0008152 metabolic process///GO:0009987 cellular process///GO:0016020 membrane///GO:0016740 transferase activity
LOC_Os08g24790	AIR12, putative, expressed	GO:0007275 multicellular organismal development///GO:0016020 membrane
LOC_Os08g28560	expressed protein	-
LOC_Os08g29570	pleiotropic drug resistance protein 3, putative, expressed	GO:0005215 transporter activity///GO:0005886 plasma membrane///GO:0006139 nucleobase, nucleoside, nucleotide and nucleic acid metabolic process///GO:0006810 transport///GO:0008150 biological_process///GO:0009056 catabolic process///GO:0009607 response to biotic stimulus///GO:0009719 response to endogenous stimulus///GO:0009987 cellular process///GO:0016787 hydrolase activity
LOC_Os08g30100	1-aminocyclopropane-1-carboxylate oxidase homolog 1, putative, expressed	GO:0005575 cellular_component///GO:0008150 biological_process///GO:0008152 metabolic process
LOC_Os08g30340	PAS2, putative, expressed	GO:0003824 catalytic activity///GO:0005634 nucleus///GO:0005783 endoplasmic reticulum///GO:0005829 cytosol///GO:0006464 protein modification process///GO:0006629 lipid metabolic process///GO:0008152 metabolic process///GO:0009058 biosynthetic process///GO:0009987 cellular process///GO:0016020 membrane///GO:0016787 hydrolase activity///GO:0030154 cell differentiation///GO:0040007 growth
LOC_Os08g30510	expressed protein	-
LOC_Os08g30520	plant protein of unknown function domain containing protein, expressed	GO:0008150 biological_process///GO:0009536 plastid
LOC_Os08g31140	heavy metal-associated domain containing protein, expressed	GO:0005488 binding///GO:0005575 cellular_component///GO:0006810 transport
LOC_Os08g31850	expressed protein	GO:0003674 molecular_function///GO:0005575 cellular_component///GO:0008150 biological_process
LOC_Os08g32120	expressed protein	-
LOC_Os08g32160	oxidoreductase, 2OG-FeII oxygenase domain containing protein, putative, expressed	GO:0003824 catalytic activity///GO:0008152 metabolic process
LOC_Os08g32960	endonuclease/exonuclease/phosphatase family domain containing protein, expressed	GO:0008150 biological_process///GO:0008152 metabolic process///GO:0009987 cellular process///GO:0016787 hydrolase activity
LOC_Os08g33150	MYB family transcription factor, putative, expressed	GO:0003677 DNA binding///GO:0003700 sequence-specific DNA binding transcription factor activity///GO:0005634 nucleus///GO:0006139 nucleobase, nucleoside, nucleotide and nucleic acid metabolic process///GO:0009058 biosynthetic process///GO:0009719 response to endogenous stimulus///GO:0009987 cellular process
LOC_Os08g33210	expressed protein	GO:0003674 molecular_function///GO:0005575 cellular_component///GO:0008150 biological_process
LOC_Os08g33590	basic helix-loop-helix, putative, expressed	GO:0003677 DNA binding///GO:0003700 sequence-specific DNA binding transcription factor activity///GO:0005634 nucleus///GO:0006139 nucleobase, nucleoside, nucleotide and nucleic acid metabolic process///GO:0009058 biosynthetic process
LOC_Os08g33710	ribonuclease T2 family domain containing protein, expressed	GO:0003723 RNA binding///GO:0004518 nuclease activity///GO:0005623 cell///GO:0008150 biological_process///GO:0008152 metabolic process
LOC_Os08g34290	chorismate mutase, chloroplast precursor, putative, expressed	GO:0003824 catalytic activity///GO:0005829 cytosol///GO:0008152 metabolic process///GO:0009058 biosynthetic process///GO:0009987 cellular process
LOC_Os08g35160	heat shock protein DnaJ, putative, expressed	GO:0005515 protein binding///GO:0005575 cellular_component///GO:0009987 cellular process///GO:0019538 protein metabolic process
LOC_Os08g36320	decarboxylase, putative, expressed	GO:0003824 catalytic activity///GO:0005515 protein binding///GO:0005829 cytosol///GO:0008150 biological_process///GO:0008152 metabolic process
LOC_Os08g37050	gibberellin receptor GID1L2, putative, expressed	GO:0005575 cellular_component///GO:0008152 metabolic process///GO:0016787 hydrolase activity
LOC_Os08g37300	expressed protein	GO:0003674 molecular_function///GO:0005623 cell///GO:0008150 biological_process
LOC_Os08g37670	plastocyanin-like domain containing protein, putative, expressed	GO:0003674 molecular_function///GO:0005488 binding///GO:0016020 membrane
LOC_Os08g37970	MYB family transcription factor, putative, expressed	GO:0003677 DNA binding///GO:0003700 sequence-specific DNA binding transcription factor activity///GO:0006139 nucleobase, nucleoside, nucleotide and nucleic acid metabolic process///GO:0008150 biological_process///GO:0009058 biosynthetic process///GO:0009719 response to endogenous stimulus
LOC_Os08g38130	cytokinin-O-glucosyltransferase 1, putative, expressed	GO:0005575 cellular_component///GO:0008152 metabolic process///GO:0016740 transferase activity
LOC_Os08g38170	methyladenine glycosylase, putative, expressed	GO:0003824 catalytic activity///GO:0005575 cellular_component///GO:0006259 DNA metabolic process///GO:0006950 response to stress///GO:0008152 metabolic process///GO:0016787 hydrolase activity
LOC_Os08g38990	WRKY30, expressed	GO:0000003 reproduction///GO:0003700 sequence-specific DNA binding transcription factor activity///GO:0006139 nucleobase, nucleoside, nucleotide and nucleic acid metabolic process///GO:0009058 biosynthetic process///GO:0009790 embryo development///GO:0009791 post-embryonic development///GO:0009987 cellular process
LOC_Os08g39240	OsWAK76 - OsWAK receptor-like cytoplasmic kinase OsWAK-RLCK, expressed	GO:0005515 protein binding///GO:0005886 plasma membrane///GO:0006464 protein modification process///GO:0016301 kinase activity
LOC_Os08g39730	cytochrome P450, putative, expressed	GO:0003674 molecular_function///GO:0003824 catalytic activity///GO:0005488 binding///GO:0008152 metabolic process///GO:0019825 oxygen binding
LOC_Os08g39860	Os8bglu27 - beta-glucosidase homologue, similar to Os4bglu12 exoglucanase, expressed	GO:0003824 catalytic activity///GO:0005488 binding///GO:0005623 cell///GO:0005975 carbohydrate metabolic process///GO:0008152 metabolic process///GO:0016787 hydrolase activity
LOC_Os08g39870	Os8bglu28 - beta-glucosidase homologue, similar to Os4bglu12 exoglucanase, expressed	GO:0003824 catalytic activity///GO:0005488 binding///GO:0005623 cell///GO:0005975 carbohydrate metabolic process///GO:0008152 metabolic process///GO:0016787 hydrolase activity
LOC_Os08g40590	oxysterol-binding protein, putative, expressed	GO:0005575 cellular_component///GO:0006629 lipid metabolic process///GO:0008289 lipid binding
LOC_Os08g40680	glycosyl hydrolase, putative, expressed	GO:0003824 catalytic activity///GO:0005488 binding///GO:0005623 cell///GO:0006950 response to stress///GO:0007154 cell communication///GO:0008152 metabolic process///GO:0009628 response to abiotic stimulus///GO:0009991 response to extracellular stimulus///GO:0016787 hydrolase activity
LOC_Os08g40690	glycosyl hydrolase, putative, expressed	GO:0003824 catalytic activity///GO:0005488 binding///GO:0005623 cell///GO:0006950 response to stress///GO:0007154 cell communication///GO:0008152 metabolic process///GO:0009628 response to abiotic stimulus///GO:0009991 response to extracellular stimulus///GO:0016787 hydrolase activity
LOC_Os08g41470	proteophosphoglycan ppg4, putative, expressed	-
LOC_Os08g41780	triacylglycerol lipase precursor, putative, expressed	GO:0003824 catalytic activity///GO:0006950 response to stress///GO:0008152 metabolic process///GO:0009607 response to biotic stimulus///GO:0016787 hydrolase activity
LOC_Os08g42030	peroxidase precursor, putative, expressed	GO:0003824 catalytic activity///GO:0005488 binding///GO:0005623 cell///GO:0006950 response to stress///GO:0008152 metabolic process
LOC_Os08g42590	mtN19, putative, expressed	GO:0003674 molecular_function///GO:0005773 vacuole///GO:0008150 biological_process
LOC_Os08g43210	AP2 domain containing protein, expressed	GO:0003677 DNA binding///GO:0003700 sequence-specific DNA binding transcription factor activity///GO:0005634 nucleus///GO:0006139 nucleobase, nucleoside, nucleotide and nucleic acid metabolic process///GO:0009058 biosynthetic process///GO:0009536 plastid
LOC_Os08g43270	BAG domain-containing protein, putative, expressed	GO:0005739 mitochondrion///GO:0008219 cell death
LOC_Os08g43430	CXE carboxylesterase, putative, expressed	GO:0008152 metabolic process///GO:0016787 hydrolase activity
LOC_Os08g43550	MYB family transcription factor, putative, expressed	GO:0003677 DNA binding///GO:0003700 sequence-specific DNA binding transcription factor activity///GO:0006139 nucleobase, nucleoside, nucleotide and nucleic acid metabolic process///GO:0006950 response to stress///GO:0008150 biological_process///GO:0009058 biosynthetic process///GO:0009628 response to abiotic stimulus
LOC_Os08g44020	rhamnogalacturonate lyase, putative, expressed	GO:0003824 catalytic activity///GO:0005575 cellular_component///GO:0008150 biological_process///GO:0008152 metabolic process
LOC_Os08g44230	zinc finger family protein, putative, expressed	GO:0005488 binding///GO:0005886 plasma membrane///GO:0008150 biological_process
LOC_Os08g44270	vignain precursor, putative, expressed	GO:0005623 cell///GO:0016787 hydrolase activity///GO:0019538 protein metabolic process
LOC_Os08g44340	monodehydroascorbate reductase, putative, expressed	GO:0003824 catalytic activity///GO:0005829 cytosol///GO:0006950 response to stress///GO:0008150 biological_process///GO:0008152 metabolic process///GO:0009628 response to abiotic stimulus
LOC_Os08g44640	OsSCP41 - Putative Serine Carboxypeptidase homologue, expressed	GO:0005623 cell///GO:0005739 mitochondrion///GO:0016787 hydrolase activity///GO:0019538 protein metabolic process
LOC_Os08g44850	C2 domain containing protein, putative, expressed	GO:0003674 molecular_function///GO:0005575 cellular_component///GO:0008150 biological_process
LOC_Os08g44940	DUF260 domain containing protein, putative, expressed	GO:0005634 nucleus///GO:0009653 anatomical structure morphogenesis///GO:0009791 post-embryonic development
LOC_Os09g02270	cyclase family protein, putative, expressed	GO:0003674 molecular_function///GO:0008150 biological_process
LOC_Os09g03190	expressed protein	-
LOC_Os09g03200	expressed protein	-
LOC_Os09g03939	white-brown complex homolog protein 11, putative, expressed	GO:0005215 transporter activity///GO:0005886 plasma membrane///GO:0006139 nucleobase, nucleoside, nucleotide and nucleic acid metabolic process///GO:0006810 transport///GO:0006950 response to stress///GO:0009056 catabolic process///GO:0009628 response to abiotic stimulus///GO:0009719 response to endogenous stimulus///GO:0009987 cellular process///GO:0016787 hydrolase activity
LOC_Os09g04050	dehydrogenase, putative, expressed	GO:0003824 catalytic activity///GO:0005829 cytosol///GO:0006950 response to stress///GO:0008152 metabolic process///GO:0009058 biosynthetic process///GO:0009628 response to abiotic stimulus///GO:0009987 cellular process///GO:0019748 secondary metabolic process
LOC_Os09g04310	expressed protein	-
LOC_Os09g04624	GDSL-like lipase/acylhydrolase, putative, expressed	GO:0005623 cell///GO:0006629 lipid metabolic process///GO:0008152 metabolic process///GO:0016787 hydrolase activity
LOC_Os09g04710	GDSL-like lipase/acylhydrolase, putative, expressed	GO:0005623 cell///GO:0006629 lipid metabolic process///GO:0008152 metabolic process///GO:0016787 hydrolase activity
LOC_Os09g07350	fasciclin-like arabinogalactan protein 8 precursor, putative, expressed	GO:0005773 vacuole///GO:0005886 plasma membrane///GO:0008150 biological_process///GO:0016020 membrane
LOC_Os09g09650	retrotransposon protein, putative, Ty3-gypsy subclass, expressed	-
LOC_Os09g09930	heavy metal transport/detoxification protein, putative, expressed	GO:0005488 binding///GO:0005575 cellular_component///GO:0006810 transport
LOC_Os09g10010	expressed protein	-
LOC_Os09g10054	disease resistance protein RPS2, putative, expressed	GO:0000166 nucleotide binding///GO:0005575 cellular_component///GO:0006464 protein modification process///GO:0006950 response to stress///GO:0009058 biosynthetic process
LOC_Os09g10274	expressed protein	-
LOC_Os09g13570	CPuORF2 - conserved peptide uORF-containing transcript, expressed	GO:0003677 DNA binding///GO:0003700 sequence-specific DNA binding transcription factor activity///GO:0005515 protein binding///GO:0006139 nucleobase, nucleoside, nucleotide and nucleic acid metabolic process///GO:0009058 biosynthetic process///GO:0009536 plastid
LOC_Os09g13650	microtubule-associated protein, putative, expressed	GO:0003674 molecular_function///GO:0005575 cellular_component///GO:0008150 biological_process
LOC_Os09g14100	disease resistance protein RPS2, putative, expressed	GO:0005515 protein binding///GO:0005886 plasma membrane///GO:0006950 response to stress///GO:0008219 cell death///GO:0009605 response to external stimulus///GO:0009607 response to biotic stimulus
LOC_Os09g14700	2-aminoethanethiol dioxygenase, putative, expressed	GO:0003824 catalytic activity///GO:0008152 metabolic process
LOC_Os09g15330	transporter family protein, putative, expressed	GO:0005215 transporter activity///GO:0005886 plasma membrane///GO:0006810 transport///GO:0009987 cellular process///GO:0016020 membrane
LOC_Os09g15370	expressed protein	-
LOC_Os09g15480	Ser/Thr-rich protein T10 in DGCR region, putative, expressed	GO:0003674 molecular_function///GO:0008150 biological_process
LOC_Os09g16280	hydroxyproline-rich glycoprotein family protein, putative, expressed	-
LOC_Os09g18450	flavonol synthase/flavanone 3-hydroxylase, putative, expressed	GO:0003824 catalytic activity///GO:0005575 cellular_component///GO:0007275 multicellular organismal development///GO:0008152 metabolic process///GO:0009058 biosynthetic process///GO:0009987 cellular process///GO:0019748 secondary metabolic process
LOC_Os09g20090	L-ascorbate oxidase precursor, putative, expressed	GO:0003824 catalytic activity///GO:0005488 binding///GO:0008152 metabolic process
LOC_Os09g20180	expressed protein	-
LOC_Os09g20220	glutathione S-transferase, putative, expressed	GO:0005737 cytoplasm///GO:0008152 metabolic process///GO:0009056 catabolic process///GO:0009987 cellular process///GO:0016740 transferase activity///GO:0019748 secondary metabolic process
LOC_Os09g20330	annexin, putative, expressed	GO:0005488 binding///GO:0006950 response to stress///GO:0008289 lipid binding///GO:0009628 response to abiotic stimulus
LOC_Os09g20540	expressed protein	GO:0003674 molecular_function///GO:0005623 cell///GO:0008150 biological_process
LOC_Os09g20940	expressed protein	-
LOC_Os09g23084	endoglucanase, putative, expressed	GO:0003824 catalytic activity///GO:0005623 cell///GO:0005975 carbohydrate metabolic process///GO:0008152 metabolic process///GO:0016787 hydrolase activity
LOC_Os09g23530	dehydrogenase, putative, expressed	GO:0003824 catalytic activity///GO:0005488 binding///GO:0006950 response to stress///GO:0008152 metabolic process///GO:0008219 cell death///GO:0009058 biosynthetic process///GO:0009607 response to biotic stimulus///GO:0009987 cellular process///GO:0019748 secondary metabolic process
LOC_Os09g23540	dehydrogenase, putative, expressed	GO:0003824 catalytic activity///GO:0005488 binding///GO:0006950 response to stress///GO:0008152 metabolic process///GO:0008219 cell death///GO:0009058 biosynthetic process///GO:0009607 response to biotic stimulus///GO:0009987 cellular process///GO:0019748 secondary metabolic process
LOC_Os09g23560	dehydrogenase, putative, expressed	GO:0003824 catalytic activity///GO:0005488 binding///GO:0006950 response to stress///GO:0008152 metabolic process///GO:0008219 cell death///GO:0009058 biosynthetic process///GO:0009607 response to biotic stimulus///GO:0009987 cellular process///GO:0019748 secondary metabolic process
LOC_Os09g23570	inactive receptor kinase At2g26730 precursor, putative, expressed	GO:0000166 nucleotide binding///GO:0005515 protein binding///GO:0005575 cellular_component///GO:0005773 vacuole///GO:0005886 plasma membrane///GO:0006464 protein modification process///GO:0007165 signal transduction///GO:0016020 membrane///GO:0016301 kinase activity
LOC_Os09g23780	expressed protein	GO:0003674 molecular_function///GO:0005575 cellular_component///GO:0008150 biological_process
LOC_Os09g24700	expressed protein	GO:0005198 structural molecule activity///GO:0005622 intracellular///GO:0005840 ribosome///GO:0006412 translation
LOC_Os09g25090	CAMK_KIN1/SNF1/Nim1_like.34 - CAMK includes calcium/calmodulin depedent protein kinases, expressed	GO:0000166 nucleotide binding///GO:0005515 protein binding///GO:0005575 cellular_component///GO:0006464 protein modification process///GO:0007165 signal transduction///GO:0008152 metabolic process///GO:0009987 cellular process///GO:0016301 kinase activity
LOC_Os09g25290	methyladenine glycosylase, putative, expressed	GO:0003824 catalytic activity///GO:0006259 DNA metabolic process///GO:0006950 response to stress///GO:0016787 hydrolase activity
LOC_Os09g25390	phospholipase D, putative, expressed	GO:0005515 protein binding///GO:0005575 cellular_component///GO:0005634 nucleus///GO:0005737 cytoplasm///GO:0005739 mitochondrion///GO:0005829 cytosol///GO:0005886 plasma membrane///GO:0006629 lipid metabolic process///GO:0007165 signal transduction///GO:0008150 biological_process///GO:0008152 metabolic process///GO:0008289 lipid binding///GO:0009536 plastid///GO:0009719 response to endogenous st…
LOC_Os09g25490	CESA9 - cellulose synthase, expressed	GO:0005886 plasma membrane///GO:0005975 carbohydrate metabolic process///GO:0008152 metabolic process///GO:0009058 biosynthetic process///GO:0009536 plastid///GO:0009987 cellular process///GO:0016043 cellular component organization///GO:0016740 transferase activity
LOC_Os09g25720	glycine-rich cell wall structural protein 2 precursor, putative, expressed	-
LOC_Os09g25760	tetraspanin family protein, putative, expressed	GO:0003674 molecular_function///GO:0005575 cellular_component///GO:0005886 plasma membrane///GO:0008150 biological_process///GO:0016020 membrane
LOC_Os09g25770	auxin-induced protein 5NG4, putative, expressed	GO:0005623 cell///GO:0016020 membrane
LOC_Os09g25850	WAX2, putative, expressed	GO:0000003 reproduction///GO:0003824 catalytic activity///GO:0005488 binding///GO:0005886 plasma membrane///GO:0006629 lipid metabolic process///GO:0007275 multicellular organismal development///GO:0008152 metabolic process///GO:0009058 biosynthetic process///GO:0009987 cellular process///GO:0016020 membrane///GO:0030154 cell differentiation
LOC_Os09g26170	MYB family transcription factor, putative, expressed	GO:0003677 DNA binding///GO:0003700 sequence-specific DNA binding transcription factor activity///GO:0006139 nucleobase, nucleoside, nucleotide and nucleic acid metabolic process///GO:0009058 biosynthetic process
LOC_Os09g26300	hypro1, putative, expressed	GO:0005623 cell///GO:0005975 carbohydrate metabolic process///GO:0006464 protein modification process///GO:0008152 metabolic process///GO:0009058 biosynthetic process///GO:0016020 membrane///GO:0016740 transferase activity
LOC_Os09g26310	hypro1, putative, expressed	GO:0005623 cell///GO:0005975 carbohydrate metabolic process///GO:0006464 protein modification process///GO:0008152 metabolic process///GO:0009058 biosynthetic process///GO:0016020 membrane///GO:0016740 transferase activity
LOC_Os09g26610	OsSAUR38 - Auxin-responsive SAUR gene family member, expressed	GO:0005515 protein binding///GO:0009719 response to endogenous stimulus
LOC_Os09g26620	auxin-repressed protein, putative, expressed	GO:0003674 molecular_function///GO:0008150 biological_process
LOC_Os09g26660	ferric reductase, putative, expressed	GO:0003674 molecular_function///GO:0003824 catalytic activity///GO:0005488 binding///GO:0006950 response to stress///GO:0008152 metabolic process///GO:0016020 membrane
LOC_Os09g27250	plant viral response family protein, putative, expressed	GO:0003674 molecular_function///GO:0005623 cell///GO:0008150 biological_process
LOC_Os09g27750	1-aminocyclopropane-1-carboxylate oxidase 1, putative, expressed	GO:0003824 catalytic activity///GO:0008152 metabolic process///GO:0009058 biosynthetic process///GO:0009607 response to biotic stimulus///GO:0009987 cellular process
LOC_Os09g27910	aspartic proteinase nepenthesin precursor, putative, expressed	GO:0005623 cell///GO:0016787 hydrolase activity///GO:0019538 protein metabolic process
LOC_Os09g27950	galactosyltransferase, putative, expressed	GO:0005794 Golgi apparatus///GO:0005975 carbohydrate metabolic process///GO:0006464 protein modification process///GO:0008152 metabolic process///GO:0009058 biosynthetic process///GO:0016740 transferase activity
LOC_Os09g28160	phosphate carrier protein, mitochondrial precursor, putative, expressed	GO:0005488 binding///GO:0005739 mitochondrion///GO:0006810 transport///GO:0009536 plastid///GO:0009987 cellular process///GO:0016020 membrane
LOC_Os09g28180	D-mannose binding lectin family protein, expressed	GO:0000166 nucleotide binding///GO:0005623 cell///GO:0006464 protein modification process///GO:0008152 metabolic process///GO:0009987 cellular process///GO:0016301 kinase activity///GO:0030246 carbohydrate binding
LOC_Os09g28280	gibberellin receptor GID1L2, putative, expressed	GO:0005737 cytoplasm///GO:0005829 cytosol///GO:0008152 metabolic process///GO:0016787 hydrolase activity
LOC_Os09g28354	CPuORF39 - conserved peptide uORF-containing transcript, expressed	GO:0003677 DNA binding///GO:0003700 sequence-specific DNA binding transcription factor activity///GO:0005634 nucleus///GO:0006139 nucleobase, nucleoside, nucleotide and nucleic acid metabolic process///GO:0006950 response to stress///GO:0009058 biosynthetic process///GO:0009628 response to abiotic stimulus
LOC_Os09g28510	EF hand family protein, putative, expressed	-
LOC_Os09g28550	expressed protein	-
LOC_Os09g28600	expressed protein	-
LOC_Os09g28720	alpha/beta hydrolase fold, putative, expressed	GO:0005575 cellular_component///GO:0008152 metabolic process///GO:0016787 hydrolase activity
LOC_Os09g29200	glutathione S-transferase, putative, expressed	GO:0005737 cytoplasm///GO:0008150 biological_process///GO:0008152 metabolic process///GO:0009056 catabolic process///GO:0009987 cellular process///GO:0016740 transferase activity///GO:0019748 secondary metabolic process
LOC_Os09g29239	purine permease, putative, expressed	GO:0005215 transporter activity///GO:0006810 transport///GO:0009987 cellular process///GO:0016020 membrane
LOC_Os09g29480	2-aminoethanethiol dioxygenase, putative, expressed	GO:0003824 catalytic activity///GO:0005575 cellular_component///GO:0006091 generation of precursor metabolites and energy///GO:0008152 metabolic process
LOC_Os09g29510	OsWAK80 - OsWAK receptor-like protein kinase, expressed	GO:0005515 protein binding///GO:0005886 plasma membrane///GO:0006464 protein modification process///GO:0016301 kinase activity
LOC_Os09g29940	auxin-independent growth promoter protein, putative, expressed	GO:0003674 molecular_function///GO:0005575 cellular_component///GO:0008150 biological_process
LOC_Os09g30300	expressed protein	-
LOC_Os09g30414	aspartic proteinase nepenthesin-2 precursor, putative, expressed	GO:0003677 DNA binding///GO:0016787 hydrolase activity///GO:0019538 protein metabolic process
LOC_Os09g30486	fasciclin domain containing protein, expressed	GO:0005886 plasma membrane///GO:0016020 membrane
LOC_Os09g30490	EF hand family protein, expressed	GO:0005488 binding///GO:0005829 cytosol///GO:0008150 biological_process
LOC_Os09g31000	EF hand family protein, expressed	GO:0005488 binding///GO:0005829 cytosol///GO:0008150 biological_process
LOC_Os09g31025	EF hand family protein, expressed	GO:0005488 binding///GO:0005829 cytosol///GO:0008150 biological_process
LOC_Os09g31031	ubiquitin family protein, putative, expressed	GO:0005198 structural molecule activity///GO:0005730 nucleolus///GO:0005829 cytosol///GO:0005840 ribosome///GO:0006412 translation
LOC_Os09g31040	EF hand family protein, putative, expressed	GO:0005488 binding///GO:0005829 cytosol///GO:0008150 biological_process
LOC_Os09g31130	citrate transporter, putative, expressed	GO:0005215 transporter activity///GO:0005773 vacuole///GO:0006810 transport///GO:0009987 cellular process///GO:0019725 cellular homeostasis
LOC_Os09g31478	auxin efflux carrier component, putative, expressed	GO:0005215 transporter activity///GO:0006810 transport///GO:0009987 cellular process///GO:0016020 membrane
LOC_Os09g31482	splicing factor U2AF, putative, expressed	GO:0000003 reproduction///GO:0000166 nucleotide binding///GO:0003676 nucleic acid binding///GO:0003723 RNA binding///GO:0005488 binding///GO:0005634 nucleus///GO:0009628 response to abiotic stimulus///GO:0009791 post-embryonic development
LOC_Os09g32100	expressed protein	GO:0003674 molecular_function///GO:0005623 cell///GO:0008150 biological_process
LOC_Os09g32260	no apical meristem protein, putative, expressed	GO:0003700 sequence-specific DNA binding transcription factor activity///GO:0005575 cellular_component///GO:0006139 nucleobase, nucleoside, nucleotide and nucleic acid metabolic process///GO:0007275 multicellular organismal development///GO:0009058 biosynthetic process
LOC_Os09g32510	BHLH transcription factor, putative, expressed	GO:0003700 sequence-specific DNA binding transcription factor activity///GO:0005634 nucleus///GO:0006139 nucleobase, nucleoside, nucleotide and nucleic acid metabolic process///GO:0009058 biosynthetic process
LOC_Os09g32670	UDP-glucuronate 4-epimerase, putative, expressed	GO:0003824 catalytic activity///GO:0005515 protein binding///GO:0005975 carbohydrate metabolic process///GO:0006139 nucleobase, nucleoside, nucleotide and nucleic acid metabolic process///GO:0008152 metabolic process///GO:0009987 cellular process
LOC_Os09g33680	Os9bglu31 - beta-glucosidase, dhurrinase, similar to G. max hydroxyisourate hydrolase, expressed	GO:0003824 catalytic activity///GO:0005488 binding///GO:0005975 carbohydrate metabolic process///GO:0008152 metabolic process///GO:0016787 hydrolase activity
LOC_Os09g33710	Os9bglu33 - beta-glucosidase homologue, similar to G. max hydroxyisourate hydrolase, expressed	GO:0003824 catalytic activity///GO:0005488 binding///GO:0005975 carbohydrate metabolic process///GO:0008152 metabolic process///GO:0016787 hydrolase activity
LOC_Os09g34250	UDP-glucoronosyl and UDP-glucosyl transferase domain containing protein, expressed	GO:0005575 cellular_component///GO:0008152 metabolic process///GO:0009987 cellular process///GO:0016740 transferase activity
LOC_Os09g34320	expressed protein	GO:0006629 lipid metabolic process///GO:0008152 metabolic process///GO:0009058 biosynthetic process///GO:0009987 cellular process///GO:0016740 transferase activity
LOC_Os09g35910	homeobox associated leucine zipper, putative, expressed	GO:0003700 sequence-specific DNA binding transcription factor activity///GO:0005634 nucleus///GO:0006139 nucleobase, nucleoside, nucleotide and nucleic acid metabolic process///GO:0006950 response to stress///GO:0009058 biosynthetic process///GO:0009607 response to biotic stimulus///GO:0009628 response to abiotic stimulus///GO:0009719 response to endogenous stimulus
LOC_Os09g36080	cytochrome P450, putative, expressed	GO:0003674 molecular_function///GO:0003824 catalytic activity///GO:0005488 binding///GO:0006950 response to stress///GO:0008152 metabolic process///GO:0009628 response to abiotic stimulus///GO:0019825 oxygen binding
LOC_Os09g37012	eukaryotic aspartyl protease domain containing protein, expressed	GO:0016020 membrane///GO:0016787 hydrolase activity///GO:0019538 protein metabolic process
LOC_Os09g37050	RING-H2 finger protein ATL2B, putative, expressed	GO:0005488 binding
LOC_Os09g37200	transferase family protein, putative, expressed	GO:0005829 cytosol///GO:0008150 biological_process///GO:0008152 metabolic process///GO:0009058 biosynthetic process///GO:0009987 cellular process///GO:0016740 transferase activity///GO:0019748 secondary metabolic process
LOC_Os09g37460	OsSAUR51 - Auxin-responsive SAUR gene family member, expressed	GO:0003674 molecular_function///GO:0009719 response to endogenous stimulus
LOC_Os09g37480	OsSAUR53 - Auxin-responsive SAUR gene family member, expressed	GO:0003674 molecular_function///GO:0009719 response to endogenous stimulus
LOC_Os09g37490	OsSAUR54 - Auxin-responsive SAUR gene family member, expressed	GO:0003674 molecular_function///GO:0009719 response to endogenous stimulus
LOC_Os09g37495	auxin responsive protein, putative, expressed	GO:0003674 molecular_function///GO:0009719 response to endogenous stimulus
LOC_Os09g37976	cupin domain containing protein, expressed	GO:0003674 molecular_function///GO:0005488 binding///GO:0005575 cellular_component///GO:0005829 cytosol///GO:0008150 biological_process
LOC_Os09g38130	auxin efflux carrier component, putative, expressed	GO:0005215 transporter activity///GO:0005623 cell///GO:0006810 transport///GO:0009987 cellular process///GO:0016020 membrane
LOC_Os09g38850	OsWAK91 - OsWAK receptor-like protein kinase, expressed	GO:0005515 protein binding///GO:0005886 plasma membrane///GO:0006464 protein modification process///GO:0016301 kinase activity
LOC_Os09g38910	OsWAK92 - OsWAK receptor-like protein kinase, expressed	GO:0005515 protein binding///GO:0005618 cell wall///GO:0005773 vacuole///GO:0005886 plasma membrane///GO:0006950 response to stress///GO:0007165 signal transduction///GO:0008150 biological_process///GO:0008152 metabolic process///GO:0009607 response to biotic stimulus///GO:0009987 cellular process///GO:0016301 kinase activity
LOC_Os09g38920	thiol protease SEN102 precursor, putative, expressed	GO:0005515 protein binding///GO:0005623 cell///GO:0008152 metabolic process///GO:0016787 hydrolase activity///GO:0019538 protein metabolic process
LOC_Os09g39440	inosine-uridine preferring nucleoside hydrolase family protein, putative, expressed	GO:0005829 cytosol///GO:0006139 nucleobase, nucleoside, nucleotide and nucleic acid metabolic process///GO:0008152 metabolic process///GO:0009056 catabolic process///GO:0016787 hydrolase activity
LOC_Os09g39650	protein kinase family protein, putative, expressed	GO:0000166 nucleotide binding///GO:0003824 catalytic activity///GO:0005622 intracellular///GO:0006464 protein modification process///GO:0006950 response to stress///GO:0008152 metabolic process///GO:0009987 cellular process///GO:0016301 kinase activity
LOC_Os09g39760	pectinesterase, putative, expressed	GO:0005618 cell wall///GO:0005623 cell///GO:0008150 biological_process///GO:0008152 metabolic process///GO:0016787 hydrolase activity
LOC_Os09g39850	AP2 domain containing protein, expressed	GO:0003677 DNA binding///GO:0003700 sequence-specific DNA binding transcription factor activity///GO:0005634 nucleus///GO:0006139 nucleobase, nucleoside, nucleotide and nucleic acid metabolic process///GO:0006950 response to stress///GO:0007165 signal transduction///GO:0009058 biosynthetic process///GO:0009719 response to endogenous stimulus
LOC_Os09g39940	plastocyanin-like domain containing protein, putative, expressed	GO:0003674 molecular_function///GO:0005488 binding///GO:0016020 membrane
LOC_Os09g39960	dynamin family protein, putative, expressed	GO:0000166 nucleotide binding///GO:0005575 cellular_component///GO:0005739 mitochondrion///GO:0005773 vacuole///GO:0005886 plasma membrane///GO:0006139 nucleobase, nucleoside, nucleotide and nucleic acid metabolic process///GO:0006810 transport///GO:0006950 response to stress///GO:0008150 biological_process///GO:0009056 catabolic process///GO:0009607 response to biotic stimulus///GO:0009987 cellu…
LOC_Os10g01110	OsSCP44 - Putative Serine Carboxypeptidase homologue, expressed	GO:0005623 cell///GO:0016740 transferase activity///GO:0016787 hydrolase activity///GO:0019538 protein metabolic process///GO:0019748 secondary metabolic process
LOC_Os10g01134	OsSCP46 - Putative Serine Carboxypeptidase homologue, expressed	GO:0005623 cell///GO:0016787 hydrolase activity///GO:0019538 protein metabolic process
LOC_Os10g01920	transferase family protein, putative, expressed	GO:0005575 cellular_component///GO:0008150 biological_process///GO:0008152 metabolic process///GO:0016740 transferase activity
LOC_Os10g02040	peroxidase precursor, putative, expressed	GO:0003824 catalytic activity///GO:0005488 binding///GO:0005773 vacuole///GO:0008152 metabolic process///GO:0040007 growth
LOC_Os10g02360	OsWAK98 - OsWAK receptor-like cytoplasmic kinase OsWAK-RLCK, expressed	GO:0005515 protein binding///GO:0005886 plasma membrane///GO:0006464 protein modification process///GO:0016301 kinase activity
LOC_Os10g02380	oxidoreductase, aldo/keto reductase family protein, putative, expressed	GO:0003824 catalytic activity///GO:0008152 metabolic process
LOC_Os10g02840	O-methyltransferase, putative, expressed	GO:0005829 cytosol///GO:0008152 metabolic process///GO:0009058 biosynthetic process///GO:0009987 cellular process///GO:0016740 transferase activity///GO:0019748 secondary metabolic process
LOC_Os10g02880	O-methyltransferase, putative, expressed	GO:0005515 protein binding///GO:0005829 cytosol///GO:0008152 metabolic process///GO:0009987 cellular process///GO:0016740 transferase activity
LOC_Os10g03320	UDP-glucoronosyl and UDP-glucosyl transferase domain containing protein, expressed	GO:0008152 metabolic process///GO:0016740 transferase activity
LOC_Os10g05970	POEI12 - Pollen Ole e I allergen and extensin family protein precursor, expressed	GO:0005618 cell wall
LOC_Os10g05980	POEI13 - Pollen Ole e I allergen and extensin family protein precursor, expressed	GO:0005618 cell wall
LOC_Os10g05990	POEI14 - Pollen Ole e I allergen and extensin family protein precursor, expressed	GO:0005618 cell wall
LOC_Os10g06000	POEI15 - Pollen Ole e I allergen and extensin family protein precursor, expressed	GO:0005618 cell wall
LOC_Os10g06140	OsWAK105 - OsWAK receptor-like protein kinase, expressed	GO:0000166 nucleotide binding///GO:0005488 binding///GO:0005886 plasma membrane///GO:0005975 carbohydrate metabolic process///GO:0006464 protein modification process///GO:0008150 biological_process///GO:0009653 anatomical structure morphogenesis///GO:0016043 cellular component organization///GO:0016049 cell growth///GO:0016301 kinase activity///GO:0019725 cellular homeostasis
LOC_Os10g07114	expressed protein	-
LOC_Os10g07229	dehydrogenase, putative, expressed	GO:0003824 catalytic activity///GO:0005488 binding///GO:0008152 metabolic process
LOC_Os10g07510	DUF260 domain containing protein, putative, expressed	GO:0005634 nucleus///GO:0008150 biological_process
LOC_Os10g08540	cytochrome P450, putative, expressed	GO:0003674 molecular_function///GO:0003824 catalytic activity///GO:0005488 binding///GO:0008152 metabolic process///GO:0019825 oxygen binding
LOC_Os10g08780	expressed protein	-
LOC_Os10g09110	cytochrome P450, putative, expressed	GO:0003674 molecular_function///GO:0003824 catalytic activity///GO:0005488 binding///GO:0008152 metabolic process///GO:0019825 oxygen binding
LOC_Os10g10080	exostosin family domain containing protein, expressed	GO:0003824 catalytic activity///GO:0005623 cell///GO:0005975 carbohydrate metabolic process///GO:0008152 metabolic process///GO:0009058 biosynthetic process///GO:0009987 cellular process///GO:0016020 membrane///GO:0016740 transferase activity
LOC_Os10g11500	SCP-like extracellular protein, expressed	GO:0003674 molecular_function///GO:0005576 extracellular region///GO:0005618 cell wall///GO:0006950 response to stress///GO:0009607 response to biotic stimulus///GO:0009719 response to endogenous stimulus///GO:0009991 response to extracellular stimulus
LOC_Os10g11889	expressed protein	-
LOC_Os10g11980	transferase family protein, putative, expressed	GO:0005575 cellular_component///GO:0008150 biological_process///GO:0008152 metabolic process///GO:0016740 transferase activity
LOC_Os10g12750	expressed protein	GO:0003674 molecular_function///GO:0005575 cellular_component///GO:0008150 biological_process
LOC_Os10g13700	phosphoenolpyruvate carboxykinase, putative, expressed	GO:0000166 nucleotide binding///GO:0003824 catalytic activity///GO:0005515 protein binding///GO:0005634 nucleus///GO:0005730 nucleolus///GO:0005829 cytosol///GO:0005975 carbohydrate metabolic process///GO:0006950 response to stress///GO:0007154 cell communication///GO:0008150 biological_process///GO:0008152 metabolic process///GO:0009058 biosynthetic process///GO:0009607 response to biotic stimul…
LOC_Os10g16440	CUE domain containing protein, expressed	GO:0003674 molecular_function///GO:0005575 cellular_component///GO:0008150 biological_process
LOC_Os10g16974	cytochrome P450, putative, expressed	GO:0003824 catalytic activity///GO:0008152 metabolic process///GO:0009058 biosynthetic process///GO:0009628 response to abiotic stimulus///GO:0009719 response to endogenous stimulus///GO:0009987 cellular process///GO:0019748 secondary metabolic process///GO:0019825 oxygen binding
LOC_Os10g17260	cytochrome P450, putative, expressed	GO:0003824 catalytic activity///GO:0008152 metabolic process///GO:0009058 biosynthetic process///GO:0009628 response to abiotic stimulus///GO:0009719 response to endogenous stimulus///GO:0009987 cellular process///GO:0019748 secondary metabolic process///GO:0019825 oxygen binding
LOC_Os10g17489	UDP-glucoronosyl and UDP-glucosyl transferase domain containing protein, expressed	GO:0005575 cellular_component///GO:0008152 metabolic process///GO:0016740 transferase activity
LOC_Os10g17940	OsFBX382 - F-box domain containing protein, expressed	-
LOC_Os10g18260	TKL_IRAK_DUF26-lc.27 - DUF26 kinases have homology to DUF26 containing loci, expressed	GO:0000166 nucleotide binding///GO:0005515 protein binding///GO:0005886 plasma membrane///GO:0006464 protein modification process///GO:0008152 metabolic process///GO:0009987 cellular process///GO:0016301 kinase activity
LOC_Os10g18340	expressed protein	GO:0003674 molecular_function///GO:0005575 cellular_component///GO:0006950 response to stress///GO:0007165 signal transduction///GO:0009607 response to biotic stimulus///GO:0009628 response to abiotic stimulus///GO:0009719 response to endogenous stimulus
LOC_Os10g18990	receptor kinase 2, putative, expressed	GO:0000166 nucleotide binding///GO:0005623 cell///GO:0006464 protein modification process///GO:0007165 signal transduction///GO:0016301 kinase activity
LOC_Os10g20480	transposon protein, putative, CACTA, En/Spm sub-class, expressed	-
LOC_Os10g21590	transporter family protein, putative, expressed	GO:0005215 transporter activity///GO:0006810 transport///GO:0009987 cellular process///GO:0016020 membrane
LOC_Os10g22520	cellulase, putative, expressed	-
LOC_Os10g23050	helix-loop-helix DNA-binding protein, putative, expressed	GO:0003677 DNA binding///GO:0003700 sequence-specific DNA binding transcription factor activity///GO:0005634 nucleus///GO:0006139 nucleobase, nucleoside, nucleotide and nucleic acid metabolic process///GO:0009058 biosynthetic process
LOC_Os10g23090	homeobox associated leucine zipper, putative, expressed	GO:0000003 reproduction///GO:0003677 DNA binding///GO:0003700 sequence-specific DNA binding transcription factor activity///GO:0005634 nucleus///GO:0006139 nucleobase, nucleoside, nucleotide and nucleic acid metabolic process///GO:0007275 multicellular organismal development///GO:0009058 biosynthetic process///GO:0009628 response to abiotic stimulus///GO:0009791 post-embryonic development///GO:00…
LOC_Os10g23310	transferase family protein, putative, expressed	GO:0005829 cytosol///GO:0008150 biological_process///GO:0008152 metabolic process///GO:0009058 biosynthetic process///GO:0009987 cellular process///GO:0016740 transferase activity///GO:0019748 secondary metabolic process
LOC_Os10g23820	transferase family protein, putative, expressed	GO:0005829 cytosol///GO:0008150 biological_process///GO:0008152 metabolic process///GO:0009058 biosynthetic process///GO:0009987 cellular process///GO:0016740 transferase activity///GO:0019748 secondary metabolic process
LOC_Os10g25040	red chlorophyll catabolite reductase, putative, expressed	GO:0003824 catalytic activity///GO:0005737 cytoplasm///GO:0005739 mitochondrion///GO:0005829 cytosol///GO:0006950 response to stress///GO:0008152 metabolic process///GO:0008219 cell death///GO:0009056 catabolic process///GO:0009536 plastid///GO:0009607 response to biotic stimulus///GO:0009987 cellular process
LOC_Os10g25420	GDSL-like lipase/acylhydrolase, putative, expressed	GO:0005623 cell///GO:0006629 lipid metabolic process///GO:0008152 metabolic process///GO:0016787 hydrolase activity
LOC_Os10g25550	tyrosine protein kinase domain containing protein, putative, expressed	GO:0005575 cellular_component///GO:0006950 response to stress///GO:0008152 metabolic process///GO:0009607 response to biotic stimulus///GO:0009987 cellular process///GO:0016301 kinase activity
LOC_Os10g25674	mps one binder kinase activator-like 1A, putative, expressed	GO:0005634 nucleus///GO:0007049 cell cycle///GO:0007275 multicellular organismal development
LOC_Os10g26050	methionyl-tRNA synthetase, putative, expressed	GO:0000166 nucleotide binding///GO:0003723 RNA binding///GO:0003824 catalytic activity///GO:0005829 cytosol///GO:0006139 nucleobase, nucleoside, nucleotide and nucleic acid metabolic process///GO:0006412 translation///GO:0008150 biological_process///GO:0008152 metabolic process
LOC_Os10g26700	YGL010w, putative, expressed	GO:0003674 molecular_function///GO:0008150 biological_process
LOC_Os10g26940	BURP domain containing protein, expressed	GO:0005623 cell///GO:0008150 biological_process///GO:0008152 metabolic process///GO:0016787 hydrolase activity
LOC_Os10g27280	thaumatin, putative, expressed	GO:0003674 molecular_function///GO:0005623 cell///GO:0009607 response to biotic stimulus
LOC_Os10g28050	chitinase 2, putative, expressed	-
LOC_Os10g28080	glycosyl hydrolase, putative, expressed	-
LOC_Os10g28350	1,2-dihydroxy-3-keto-5-methylthiopentene dioxygenase protein, putative, expressed	GO:0003824 catalytic activity///GO:0005488 binding///GO:0005829 cytosol///GO:0008152 metabolic process///GO:0009058 biosynthetic process///GO:0009987 cellular process
LOC_Os10g29620	tyrosine protein kinase domain containing protein, putative, expressed	GO:0000166 nucleotide binding///GO:0005575 cellular_component///GO:0005886 plasma membrane///GO:0006464 protein modification process///GO:0008152 metabolic process///GO:0009058 biosynthetic process///GO:0009987 cellular process///GO:0016301 kinase activity
LOC_Os10g30150	universal stress protein domain containing protein, putative, expressed	GO:0003674 molecular_function///GO:0005575 cellular_component///GO:0006950 response to stress
LOC_Os10g30390	cytochrome P450, putative, expressed	GO:0003674 molecular_function///GO:0003824 catalytic activity///GO:0005488 binding///GO:0005623 cell///GO:0008152 metabolic process///GO:0019825 oxygen binding
LOC_Os10g30790	inorganic phosphate transporter, putative, expressed	GO:0005215 transporter activity///GO:0005575 cellular_component///GO:0005634 nucleus///GO:0005773 vacuole///GO:0005886 plasma membrane///GO:0006810 transport///GO:0009719 response to endogenous stimulus///GO:0009987 cellular process///GO:0016020 membrane
LOC_Os10g31320	retrotransposon protein, putative, unclassified, expressed	-
LOC_Os10g31330	retrotransposon protein, putative, unclassified, expressed	-
LOC_Os10g31420	retrotransposon protein, putative, unclassified, expressed	-
LOC_Os10g31440	retrotransposon protein, putative, unclassified, expressed	-
LOC_Os10g31460	retrotransposon protein, putative, unclassified, expressed	-
LOC_Os10g32110	exostosin family domain containing protein, expressed	GO:0003824 catalytic activity///GO:0005794 Golgi apparatus///GO:0005975 carbohydrate metabolic process///GO:0007165 signal transduction///GO:0008152 metabolic process///GO:0009058 biosynthetic process///GO:0009653 anatomical structure morphogenesis///GO:0009987 cellular process///GO:0016020 membrane///GO:0016043 cellular component organization///GO:0016049 cell growth///GO:0016740 transferase act…
LOC_Os10g32580	GDSL-like lipase/acylhydrolase, putative, expressed	GO:0005623 cell///GO:0006629 lipid metabolic process///GO:0008152 metabolic process///GO:0016787 hydrolase activity
LOC_Os10g32810	beta-amylase, putative, expressed	GO:0005634 nucleus///GO:0005829 cytosol///GO:0005975 carbohydrate metabolic process///GO:0006950 response to stress///GO:0008152 metabolic process///GO:0009056 catabolic process///GO:0009628 response to abiotic stimulus///GO:0009987 cellular process///GO:0016787 hydrolase activity
LOC_Os10g32980	CESA7 - cellulose synthase, expressed	GO:0005975 carbohydrate metabolic process///GO:0006950 response to stress///GO:0008152 metabolic process///GO:0009058 biosynthetic process///GO:0009607 response to biotic stimulus///GO:0009987 cellular process///GO:0016020 membrane///GO:0016740 transferase activity
LOC_Os10g32990	receptor-like protein kinase 2 precursor, putative, expressed	GO:0000166 nucleotide binding///GO:0005623 cell///GO:0006464 protein modification process///GO:0007165 signal transduction///GO:0016301 kinase activity
LOC_Os10g33210	peptide transporter PTR3-A, putative, expressed	GO:0005215 transporter activity///GO:0006810 transport///GO:0006950 response to stress///GO:0008150 biological_process///GO:0009607 response to biotic stimulus///GO:0009628 response to abiotic stimulus///GO:0009719 response to endogenous stimulus///GO:0016020 membrane
LOC_Os10g33920	transporter-related, putative, expressed	GO:0005794 Golgi apparatus///GO:0016020 membrane
LOC_Os10g34480	cytochrome P450, putative, expressed	GO:0003674 molecular_function///GO:0003824 catalytic activity///GO:0005488 binding///GO:0005783 endoplasmic reticulum///GO:0006629 lipid metabolic process///GO:0008152 metabolic process///GO:0009058 biosynthetic process///GO:0009987 cellular process///GO:0019748 secondary metabolic process///GO:0019825 oxygen binding
LOC_Os10g34930	secretory protein, putative, expressed	GO:0005623 cell///GO:0006950 response to stress
LOC_Os10g36000	remorin C-terminal domain containing protein, putative, expressed	GO:0003677 DNA binding///GO:0005575 cellular_component///GO:0008150 biological_process
LOC_Os10g36170	LTPL160 - Protease inhibitor/seed storage/LTP family protein precursor, expressed	GO:0005623 cell///GO:0006810 transport///GO:0008289 lipid binding
LOC_Os10g36200	heavy metal-associated domain containing protein, expressed	GO:0005488 binding///GO:0005575 cellular_component
LOC_Os10g36924	aquaporin protein, putative, expressed	GO:0005215 transporter activity///GO:0005886 plasma membrane///GO:0006810 transport///GO:0007154 cell communication///GO:0008150 biological_process///GO:0009987 cellular process///GO:0009991 response to extracellular stimulus///GO:0016020 membrane
LOC_Os10g36980	transposon protein, putative, unclassified, expressed	-
LOC_Os10g37110	transposon protein, putative, unclassified, expressed	-
LOC_Os10g38090	cytochrome P450, putative, expressed	GO:0003674 molecular_function///GO:0003824 catalytic activity///GO:0005488 binding///GO:0005783 endoplasmic reticulum///GO:0008152 metabolic process///GO:0019825 oxygen binding
LOC_Os10g38110	cytochrome P450, putative, expressed	GO:0003674 molecular_function///GO:0003824 catalytic activity///GO:0005488 binding///GO:0005783 endoplasmic reticulum///GO:0008152 metabolic process///GO:0019825 oxygen binding
LOC_Os10g38140	glutathione S-transferase, putative, expressed	GO:0005737 cytoplasm///GO:0008152 metabolic process///GO:0009056 catabolic process///GO:0009536 plastid///GO:0009628 response to abiotic stimulus///GO:0009719 response to endogenous stimulus///GO:0009791 post-embryonic development///GO:0009987 cellular process///GO:0016740 transferase activity///GO:0019748 secondary metabolic process
LOC_Os10g38150	glutathione S-transferase, N-terminal domain containing protein, expressed	GO:0005737 cytoplasm///GO:0008152 metabolic process///GO:0009056 catabolic process///GO:0009536 plastid///GO:0009628 response to abiotic stimulus///GO:0009719 response to endogenous stimulus///GO:0009791 post-embryonic development///GO:0009987 cellular process///GO:0016740 transferase activity///GO:0019748 secondary metabolic process
LOC_Os10g38340	glutathione S-transferase GSTU6, putative, expressed	GO:0005737 cytoplasm///GO:0008152 metabolic process///GO:0009056 catabolic process///GO:0009536 plastid///GO:0009628 response to abiotic stimulus///GO:0009719 response to endogenous stimulus///GO:0009791 post-embryonic development///GO:0009987 cellular process///GO:0016740 transferase activity///GO:0019748 secondary metabolic process
LOC_Os10g38350	glutathione S-transferase, putative, expressed	GO:0005737 cytoplasm///GO:0008152 metabolic process///GO:0009056 catabolic process///GO:0009536 plastid///GO:0009628 response to abiotic stimulus///GO:0009719 response to endogenous stimulus///GO:0009791 post-embryonic development///GO:0009987 cellular process///GO:0016740 transferase activity///GO:0019748 secondary metabolic process
LOC_Os10g38360	glutathione S-transferase, putative, expressed	GO:0005737 cytoplasm///GO:0008152 metabolic process///GO:0009056 catabolic process///GO:0009987 cellular process///GO:0016740 transferase activity///GO:0019748 secondary metabolic process
LOC_Os10g38470	glutathione S-transferase, putative, expressed	GO:0005737 cytoplasm///GO:0008152 metabolic process///GO:0009056 catabolic process///GO:0009987 cellular process///GO:0016740 transferase activity///GO:0019748 secondary metabolic process
LOC_Os10g38489	glutathione S-transferase GSTU6, putative, expressed	GO:0005737 cytoplasm///GO:0008152 metabolic process///GO:0009056 catabolic process///GO:0009536 plastid///GO:0009628 response to abiotic stimulus///GO:0009719 response to endogenous stimulus///GO:0009791 post-embryonic development///GO:0009987 cellular process///GO:0016740 transferase activity///GO:0019748 secondary metabolic process
LOC_Os10g38590	glutathione S-transferase, N-terminal domain containing protein, expressed	GO:0005737 cytoplasm///GO:0008152 metabolic process///GO:0009056 catabolic process///GO:0009987 cellular process///GO:0016740 transferase activity///GO:0019748 secondary metabolic process
LOC_Os10g38730	glutathione S-transferase, putative, expressed	GO:0005737 cytoplasm///GO:0008152 metabolic process///GO:0009056 catabolic process///GO:0009536 plastid///GO:0009628 response to abiotic stimulus///GO:0009719 response to endogenous stimulus///GO:0009791 post-embryonic development///GO:0009987 cellular process///GO:0016740 transferase activity///GO:0019748 secondary metabolic process
LOC_Os10g38740	glutathione S-transferase, putative, expressed	GO:0005737 cytoplasm///GO:0008152 metabolic process///GO:0009056 catabolic process///GO:0009536 plastid///GO:0009628 response to abiotic stimulus///GO:0009719 response to endogenous stimulus///GO:0009791 post-embryonic development///GO:0009987 cellular process///GO:0016740 transferase activity///GO:0019748 secondary metabolic process
LOC_Os10g38780	glutathione S-transferase, putative, expressed	GO:0005737 cytoplasm///GO:0008152 metabolic process///GO:0009056 catabolic process///GO:0009536 plastid///GO:0009628 response to abiotic stimulus///GO:0009719 response to endogenous stimulus///GO:0009791 post-embryonic development///GO:0009987 cellular process///GO:0016740 transferase activity///GO:0019748 secondary metabolic process
LOC_Os10g39000	expressed protein	-
LOC_Os10g39030	homeobox domain containing protein, expressed	GO:0003677 DNA binding///GO:0003700 sequence-specific DNA binding transcription factor activity///GO:0005515 protein binding///GO:0005575 cellular_component///GO:0005634 nucleus///GO:0005829 cytosol///GO:0006139 nucleobase, nucleoside, nucleotide and nucleic acid metabolic process///GO:0009058 biosynthetic process///GO:0009908 flower development
LOC_Os10g39100	uncharacterized Cys-rich domain containing protein, putative, expressed	GO:0005886 plasma membrane///GO:0016020 membrane
LOC_Os10g39680	CHIT14 - Chitinase family protein precursor, expressed	GO:0005773 vacuole///GO:0005829 cytosol///GO:0006950 response to stress///GO:0007165 signal transduction///GO:0008150 biological_process///GO:0008152 metabolic process///GO:0009607 response to biotic stimulus///GO:0009719 response to endogenous stimulus///GO:0016020 membrane///GO:0016787 hydrolase activity
LOC_Os10g39770	zinc finger, C3HC4 type, domain containing protein, expressed	GO:0005488 binding
LOC_Os10g39840	glycosyl hydrolases family 16, putative, expressed	GO:0005576 extracellular region///GO:0005618 cell wall///GO:0005623 cell///GO:0005975 carbohydrate metabolic process///GO:0008152 metabolic process///GO:0009987 cellular process///GO:0016740 transferase activity///GO:0016787 hydrolase activity
LOC_Os10g40430	LTPL139 - Protease inhibitor/seed storage/LTP family protein precursor, expressed	GO:0005623 cell///GO:0006810 transport///GO:0008289 lipid binding
LOC_Os10g40440	LTPL140 - Protease inhibitor/seed storage/LTP family protein precursor, expressed	GO:0006810 transport///GO:0006950 response to stress///GO:0008289 lipid binding///GO:0009607 response to biotic stimulus
LOC_Os10g40480	LTPL143 - Protease inhibitor/seed storage/LTP family protein precursor, expressed	GO:0006810 transport///GO:0006950 response to stress///GO:0008289 lipid binding///GO:0009607 response to biotic stimulus
LOC_Os10g40490	U-box domain containing protein, expressed	GO:0000166 nucleotide binding///GO:0003824 catalytic activity///GO:0005622 intracellular///GO:0006464 protein modification process///GO:0006950 response to stress///GO:0008152 metabolic process///GO:0009987 cellular process///GO:0016301 kinase activity
LOC_Os10g40510	LTPL144 - Protease inhibitor/seed storage/LTP family protein precursor, expressed	GO:0006810 transport///GO:0008289 lipid binding///GO:0009536 plastid///GO:0009579 thylakoid///GO:0016020 membrane
LOC_Os10g40520	LTPL145 - Protease inhibitor/seed storage/LTP family protein precursor, expressed	GO:0005623 cell///GO:0006810 transport///GO:0008289 lipid binding
LOC_Os10g40530	LTPL146 - Protease inhibitor/seed storage/LTP family protein precursor, expressed	GO:0005623 cell///GO:0006810 transport///GO:0008289 lipid binding
LOC_Os10g40620	expressed protein	GO:0008150 biological_process///GO:0009536 plastid
LOC_Os10g40700	expansin precursor, putative, expressed	GO:0005576 extracellular region///GO:0005623 cell///GO:0009653 anatomical structure morphogenesis///GO:0009987 cellular process///GO:0016043 cellular component organization///GO:0016049 cell growth
LOC_Os10g40710	expansin precursor, putative, expressed	GO:0005576 extracellular region///GO:0005623 cell///GO:0009653 anatomical structure morphogenesis///GO:0009987 cellular process///GO:0016043 cellular component organization///GO:0016049 cell growth
LOC_Os10g40720	expansin precursor, putative, expressed	GO:0005576 extracellular region///GO:0005623 cell///GO:0009653 anatomical structure morphogenesis///GO:0009987 cellular process///GO:0016043 cellular component organization///GO:0016049 cell growth
LOC_Os10g40740	helix-loop-helix DNA-binding domain containing protein, expressed	GO:0000003 reproduction///GO:0003677 DNA binding///GO:0003700 sequence-specific DNA binding transcription factor activity///GO:0005575 cellular_component///GO:0006139 nucleobase, nucleoside, nucleotide and nucleic acid metabolic process///GO:0009058 biosynthetic process
LOC_Os10g41060	expressed protein	GO:0005575 cellular_component///GO:0007165 signal transduction///GO:0008289 lipid binding
LOC_Os10g41230	homeobox associated leucine zipper, putative, expressed	GO:0003700 sequence-specific DNA binding transcription factor activity///GO:0005634 nucleus///GO:0006139 nucleobase, nucleoside, nucleotide and nucleic acid metabolic process///GO:0009058 biosynthetic process
LOC_Os10g41490	CAMK_CAMK_like.41 - CAMK includes calcium/calmodulin depedent protein kinases, expressed	GO:0005515 protein binding///GO:0005634 nucleus///GO:0005737 cytoplasm///GO:0005829 cytosol///GO:0005975 carbohydrate metabolic process///GO:0006464 protein modification process///GO:0006629 lipid metabolic process///GO:0006950 response to stress///GO:0007165 signal transduction///GO:0007275 multicellular organismal development///GO:0008152 metabolic process///GO:0009058 biosynthetic process///GO…
LOC_Os10g41930	haloacid dehalogenase-like hydrolase family protein, putative, expressed	GO:0003824 catalytic activity///GO:0005829 cytosol///GO:0005886 plasma membrane///GO:0008152 metabolic process///GO:0016787 hydrolase activity
LOC_Os10g42130	no apical meristem protein, putative, expressed	GO:0003700 sequence-specific DNA binding transcription factor activity///GO:0005575 cellular_component///GO:0006139 nucleobase, nucleoside, nucleotide and nucleic acid metabolic process///GO:0007275 multicellular organismal development///GO:0009058 biosynthetic process
LOC_Os10g42610	expressed protein	GO:0005488 binding///GO:0008150 biological_process
LOC_Os10g42620	dihydroflavonol-4-reductase, putative, expressed	GO:0003824 catalytic activity///GO:0005488 binding///GO:0005575 cellular_component///GO:0008152 metabolic process///GO:0009058 biosynthetic process///GO:0009628 response to abiotic stimulus///GO:0009987 cellular process///GO:0019748 secondary metabolic process
LOC_Os10g42900	peptide transporter PTR2, putative, expressed	GO:0005215 transporter activity///GO:0006810 transport///GO:0016020 membrane
LOC_Os11g01480	MYB family transcription factor, putative, expressed	GO:0003677 DNA binding///GO:0003700 sequence-specific DNA binding transcription factor activity///GO:0006139 nucleobase, nucleoside, nucleotide and nucleic acid metabolic process///GO:0009058 biosynthetic process
LOC_Os11g02080	expressed protein	GO:0003674 molecular_function///GO:0006950 response to stress
LOC_Os11g02130	peroxidase precursor, putative, expressed	GO:0003824 catalytic activity///GO:0005515 protein binding///GO:0005576 extracellular region///GO:0005618 cell wall///GO:0005829 cytosol///GO:0006950 response to stress///GO:0008152 metabolic process
LOC_Os11g02330	LTPL22 - Protease inhibitor/seed storage/LTP family protein precursor, expressed	-
LOC_Os11g02350	LTPL25 - Protease inhibitor/seed storage/LTP family protein precursor, expressed	GO:0005576 extracellular region///GO:0005618 cell wall///GO:0006950 response to stress///GO:0008289 lipid binding///GO:0009628 response to abiotic stimulus///GO:0009719 response to endogenous stimulus
LOC_Os11g02369	LTPL7 - Protease inhibitor/seed storage/LTP family protein precursor, expressed	GO:0005515 protein binding///GO:0005576 extracellular region///GO:0005618 cell wall///GO:0006810 transport
LOC_Os11g02389	protease inhibitor/seed storage/LTP family, putative, expressed	GO:0005515 protein binding///GO:0005576 extracellular region///GO:0005618 cell wall///GO:0006810 transport
LOC_Os11g02400	LTPL8 - Protease inhibitor/seed storage/LTP family protein precursor, expressed	GO:0005576 extracellular region///GO:0005618 cell wall///GO:0006950 response to stress///GO:0008289 lipid binding///GO:0009628 response to abiotic stimulus///GO:0009719 response to endogenous stimulus
LOC_Os11g02424	LTPL9 - Protease inhibitor/seed storage/LTP family protein precursor, expressed	GO:0005488 binding
LOC_Os11g02440	chalcone--flavonone isomerase, putative, expressed	GO:0003824 catalytic activity///GO:0005575 cellular_component///GO:0008152 metabolic process///GO:0009628 response to abiotic stimulus
LOC_Os11g02570	esterase, putative, expressed	GO:0005575 cellular_component///GO:0007275 multicellular organismal development///GO:0008152 metabolic process///GO:0009987 cellular process///GO:0016787 hydrolase activity
LOC_Os11g02820	CRP10 - Cysteine-rich family protein precursor, expressed	GO:0005623 cell
LOC_Os11g03300	NAC domain transcription factor, putative, expressed	GO:0003700 sequence-specific DNA binding transcription factor activity///GO:0005575 cellular_component///GO:0006139 nucleobase, nucleoside, nucleotide and nucleic acid metabolic process///GO:0007275 multicellular organismal development///GO:0009058 biosynthetic process
LOC_Os11g03370	no apical meristem protein, putative, expressed	GO:0003700 sequence-specific DNA binding transcription factor activity///GO:0005634 nucleus///GO:0005737 cytoplasm///GO:0006139 nucleobase, nucleoside, nucleotide and nucleic acid metabolic process///GO:0007275 multicellular organismal development///GO:0009058 biosynthetic process
LOC_Os11g03420	ZF-HD protein dimerisation region containing protein, expressed	GO:0003677 DNA binding///GO:0008150 biological_process
LOC_Os11g03440	myb-like DNA-binding domain containing protein, putative, expressed	GO:0003677 DNA binding///GO:0003700 sequence-specific DNA binding transcription factor activity///GO:0006139 nucleobase, nucleoside, nucleotide and nucleic acid metabolic process///GO:0006950 response to stress///GO:0008150 biological_process///GO:0009058 biosynthetic process///GO:0009628 response to abiotic stimulus///GO:0009719 response to endogenous stimulus///GO:0009987 cellular process
LOC_Os11g03730	alpha-N-arabinofuranosidase A, putative, expressed	GO:0005576 extracellular region///GO:0005618 cell wall///GO:0005773 vacuole///GO:0005975 carbohydrate metabolic process///GO:0008152 metabolic process///GO:0016787 hydrolase activity
LOC_Os11g03860	Ser/Thr protein kinase, putative, expressed	GO:0000166 nucleotide binding///GO:0005515 protein binding///GO:0005886 plasma membrane///GO:0006464 protein modification process///GO:0008152 metabolic process///GO:0009987 cellular process///GO:0016301 kinase activity///GO:0030246 carbohydrate binding
LOC_Os11g04010	ICE-like protease p20 domain containing protein, putative, expressed	GO:0005576 extracellular region///GO:0008152 metabolic process///GO:0016787 hydrolase activity///GO:0019538 protein metabolic process
LOC_Os11g04350	cell death associated protein, putative, expressed	GO:0005575 cellular_component///GO:0008152 metabolic process///GO:0016787 hydrolase activity
LOC_Os11g04409	expressed protein	-
LOC_Os11g04560	calmodulin-like protein 1, putative, expressed	GO:0005488 binding///GO:0005886 plasma membrane///GO:0008150 biological_process
LOC_Os11g04860	anthocyanin 5-O-glucosyltransferase, putative, expressed	GO:0008152 metabolic process///GO:0009536 plastid///GO:0016740 transferase activity
LOC_Os11g04910	ankyrin repeat domain containing protein, expressed	-
LOC_Os11g05530	expressed protein	GO:0003674 molecular_function///GO:0005575 cellular_component///GO:0006091 generation of precursor metabolites and energy
LOC_Os11g05660	OsFBX396 - F-box domain containing protein, expressed	GO:0008150 biological_process
LOC_Os11g05690	amino acid permease family protein, putative, expressed	GO:0005215 transporter activity///GO:0005886 plasma membrane///GO:0006810 transport///GO:0009607 response to biotic stimulus///GO:0009987 cellular process///GO:0016020 membrane
LOC_Os11g05700	ABC transporter family protein, putative, expressed	GO:0005215 transporter activity///GO:0005773 vacuole///GO:0006139 nucleobase, nucleoside, nucleotide and nucleic acid metabolic process///GO:0006810 transport///GO:0009056 catabolic process///GO:0009987 cellular process///GO:0016020 membrane///GO:0016787 hydrolase activity
LOC_Os11g06020	homeobox domain containing protein, expressed	GO:0003677 DNA binding///GO:0003700 sequence-specific DNA binding transcription factor activity///GO:0005515 protein binding///GO:0005634 nucleus///GO:0005737 cytoplasm///GO:0006139 nucleobase, nucleoside, nucleotide and nucleic acid metabolic process///GO:0007275 multicellular organismal development///GO:0009058 biosynthetic process///GO:0009607 response to biotic stimulus///GO:0009628 response …
LOC_Os11g07120	receptor kinase-like protein, identical, putative, expressed	GO:0000166 nucleotide binding///GO:0006464 protein modification process///GO:0007165 signal transduction///GO:0009536 plastid///GO:0016301 kinase activity
LOC_Os11g07950	expressed protein	GO:0003674 molecular_function///GO:0005575 cellular_component///GO:0008150 biological_process
LOC_Os11g09180	expressed protein	GO:0003674 molecular_function///GO:0005575 cellular_component///GO:0008150 biological_process
LOC_Os11g09350	expressed protein	GO:0003674 molecular_function///GO:0005575 cellular_component///GO:0008150 biological_process
LOC_Os11g10120	expressed protein	GO:0005515 protein binding///GO:0006950 response to stress
LOC_Os11g10290	S-domain receptor-like protein kinase, putative, expressed	GO:0000166 nucleotide binding///GO:0005623 cell///GO:0006464 protein modification process///GO:0009875 pollen-pistil interaction///GO:0016301 kinase activity///GO:0030246 carbohydrate binding
LOC_Os11g10460	peroxidase precursor, putative, expressed	GO:0003824 catalytic activity///GO:0005623 cell///GO:0006950 response to stress///GO:0008152 metabolic process
LOC_Os11g10510	dehydrogenase, putative, expressed	GO:0003824 catalytic activity///GO:0005829 cytosol///GO:0005886 plasma membrane///GO:0006091 generation of precursor metabolites and energy///GO:0006950 response to stress///GO:0008150 biological_process///GO:0008152 metabolic process///GO:0009628 response to abiotic stimulus
LOC_Os11g10550	NBS-LRR disease resistance protein, putative, expressed	GO:0005515 protein binding///GO:0006950 response to stress
LOC_Os11g10710	protein kinase domain containing protein, expressed	GO:0006464 protein modification process///GO:0008152 metabolic process///GO:0009987 cellular process///GO:0016301 kinase activity
LOC_Os11g11960	disease resistance protein RPM1, putative, expressed	GO:0000166 nucleotide binding///GO:0005515 protein binding///GO:0005886 plasma membrane///GO:0006950 response to stress///GO:0008219 cell death
LOC_Os11g12240	retrotransposon protein, putative, unclassified, expressed	-
LOC_Os11g12260	non-TIR-NBS-LRR type resistance protein, putative, expressed	GO:0000166 nucleotide binding///GO:0005515 protein binding///GO:0005886 plasma membrane///GO:0006950 response to stress///GO:0008219 cell death
LOC_Os11g13530	serpin domain containing protein, putative, expressed	GO:0005576 extracellular region///GO:0008150 biological_process///GO:0008152 metabolic process///GO:0019538 protein metabolic process///GO:0030234 enzyme regulator activity
LOC_Os11g13570	gibberellin receptor GID1L2, putative, expressed	GO:0007275 multicellular organismal development///GO:0008152 metabolic process///GO:0009653 anatomical structure morphogenesis///GO:0009856 pollination///GO:0016043 cellular component organization///GO:0016049 cell growth///GO:0016787 hydrolase activity///GO:0030154 cell differentiation
LOC_Os11g14140	OsFBK25 - F-box domain and kelch repeat containing protein, expressed	GO:0003674 molecular_function///GO:0005575 cellular_component///GO:0008150 biological_process
LOC_Os11g14380	resistance protein LR10, putative, expressed	GO:0000166 nucleotide binding///GO:0005623 cell///GO:0006950 response to stress
LOC_Os11g15624	expressed protein	-
LOC_Os11g17480	retrotransposon protein, putative, Ty1-copia subclass, expressed	-
LOC_Os11g17504	retrotransposon protein, putative, Ty1-copia subclass, expressed	-
LOC_Os11g18044	peptide transporter PTR2, putative, expressed	GO:0005215 transporter activity///GO:0006810 transport///GO:0016020 membrane
LOC_Os11g18570	cytochrome P450, putative, expressed	GO:0003674 molecular_function///GO:0003824 catalytic activity///GO:0005488 binding///GO:0008152 metabolic process///GO:0019825 oxygen binding
LOC_Os11g18730	glycosyl hydrolase family 3 protein, putative, expressed	GO:0005575 cellular_component///GO:0005576 extracellular region///GO:0005618 cell wall///GO:0005975 carbohydrate metabolic process///GO:0008152 metabolic process///GO:0009536 plastid///GO:0016787 hydrolase activity
LOC_Os11g19864	transposon protein, putative, Pong sub-class, expressed	-
LOC_Os11g23080	retrotransposon protein, putative, unclassified, expressed	-
LOC_Os11g24070	LTPL10 - Protease inhibitor/seed storage/LTP family protein precursor, expressed	GO:0005515 protein binding///GO:0005576 extracellular region///GO:0005618 cell wall///GO:0006810 transport
LOC_Os11g24180	OsSCP50 - Putative Serine Carboxypeptidase homologue, expressed	GO:0005623 cell///GO:0016740 transferase activity///GO:0016787 hydrolase activity///GO:0019538 protein metabolic process///GO:0019748 secondary metabolic process
LOC_Os11g24510	OsSCP56 - Putative Serine Carboxypeptidase homologue, expressed	GO:0005623 cell///GO:0016740 transferase activity///GO:0016787 hydrolase activity///GO:0019538 protein metabolic process///GO:0019748 secondary metabolic process
LOC_Os11g25560	BHLH transcription factor, putative, expressed	GO:0003677 DNA binding///GO:0003700 sequence-specific DNA binding transcription factor activity///GO:0005634 nucleus///GO:0006139 nucleobase, nucleoside, nucleotide and nucleic acid metabolic process///GO:0009058 biosynthetic process///GO:0009536 plastid
LOC_Os11g25990	indole-3-acetate beta-glucosyltransferase, putative, expressed	GO:0008152 metabolic process///GO:0009536 plastid///GO:0016740 transferase activity
LOC_Os11g26190	RALFL23 - Rapid ALkalinization Factor RALF family protein precursor, expressed	-
LOC_Os11g26790	dehydrin, putative, expressed	GO:0003674 molecular_function///GO:0005575 cellular_component///GO:0006950 response to stress///GO:0009628 response to abiotic stimulus
LOC_Os11g27110	expressed protein	-
LOC_Os11g27264	OsSCP60 - Putative Serine Carboxypeptidase homologue, expressed	GO:0005623 cell///GO:0016787 hydrolase activity///GO:0019538 protein metabolic process
LOC_Os11g27370	UDP-glucoronosyl and UDP-glucosyl transferase domain containing protein, expressed	GO:0005575 cellular_component///GO:0006464 protein modification process///GO:0008152 metabolic process///GO:0009058 biosynthetic process///GO:0016740 transferase activity
LOC_Os11g27730	cytochrome P450, putative, expressed	GO:0003674 molecular_function///GO:0003824 catalytic activity///GO:0005488 binding///GO:0005575 cellular_component///GO:0008152 metabolic process///GO:0019825 oxygen binding
LOC_Os11g28530	terpene synthase, putative, expressed	GO:0003824 catalytic activity///GO:0006629 lipid metabolic process///GO:0007165 signal transduction///GO:0009058 biosynthetic process///GO:0009536 plastid///GO:0009719 response to endogenous stimulus///GO:0009987 cellular process
LOC_Os11g29420	LTPL30 - Protease inhibitor/seed storage/LTP family protein precursor, putative, expressed	GO:0005623 cell///GO:0006810 transport///GO:0008289 lipid binding
LOC_Os11g29670	expressed protein	-
LOC_Os11g29840	expressed protein	GO:0003674 molecular_function///GO:0005575 cellular_component///GO:0008150 biological_process
LOC_Os11g29870	WRKY72, expressed	GO:0003700 sequence-specific DNA binding transcription factor activity///GO:0005634 nucleus///GO:0006139 nucleobase, nucleoside, nucleotide and nucleic acid metabolic process///GO:0006950 response to stress///GO:0009058 biosynthetic process///GO:0009791 post-embryonic development///GO:0009991 response to extracellular stimulus
LOC_Os11g30360	expressed protein	GO:0003674 molecular_function///GO:0008150 biological_process///GO:0016020 membrane
LOC_Os11g31190	nodulin MtN3 family protein, putative, expressed	GO:0005215 transporter activity///GO:0005623 cell///GO:0005886 plasma membrane///GO:0006810 transport///GO:0008150 biological_process///GO:0009987 cellular process///GO:0016020 membrane
LOC_Os11g31540	BRASSINOSTEROID INSENSITIVE 1-associated receptor kinase 1 precursor, putative, expressed	GO:0000003 reproduction///GO:0004871 signal transducer activity///GO:0004872 receptor activity///GO:0005102 receptor binding///GO:0005515 protein binding///GO:0005575 cellular_component///GO:0005886 plasma membrane///GO:0006464 protein modification process///GO:0007049 cell cycle///GO:0007165 signal transduction///GO:0007275 multicellular organismal development///GO:0008152 metabolic process///GO…
LOC_Os11g31940	GDSL-like lipase/acylhydrolase, putative, expressed	GO:0005623 cell///GO:0005975 carbohydrate metabolic process///GO:0006091 generation of precursor metabolites and energy///GO:0006629 lipid metabolic process///GO:0008152 metabolic process///GO:0009058 biosynthetic process///GO:0016787 hydrolase activity
LOC_Os11g32030	sex determination protein tasselseed-2, putative, expressed	GO:0003824 catalytic activity///GO:0005488 binding///GO:0008152 metabolic process
LOC_Os11g32510	OsGH3-13 - Auxin-responsive GH3 gene family member, expressed	GO:0003824 catalytic activity///GO:0005634 nucleus///GO:0005737 cytoplasm///GO:0008150 biological_process///GO:0008152 metabolic process///GO:0009719 response to endogenous stimulus
LOC_Os11g32520	OsGH3.13 - Probable indole-3-acetic acid-amido synthetase, expressed	GO:0003824 catalytic activity///GO:0005634 nucleus///GO:0005737 cytoplasm///GO:0008150 biological_process///GO:0008152 metabolic process///GO:0009719 response to endogenous stimulus
LOC_Os11g32650	chalcone synthase, putative, expressed	GO:0005634 nucleus///GO:0005773 vacuole///GO:0005783 endoplasmic reticulum///GO:0006810 transport///GO:0006950 response to stress///GO:0009058 biosynthetic process///GO:0009628 response to abiotic stimulus///GO:0009719 response to endogenous stimulus///GO:0009987 cellular process///GO:0016020 membrane///GO:0016740 transferase activity///GO:0019748 secondary metabolic process
LOC_Os11g33030	retrotransposon protein, putative, unclassified, expressed	-
LOC_Os11g33110	Cupin domain containing protein, expressed	GO:0003674 molecular_function///GO:0005488 binding///GO:0005576 extracellular region///GO:0005623 cell
LOC_Os11g33120	respiratory burst oxidase, putative, expressed	GO:0003824 catalytic activity///GO:0005886 plasma membrane///GO:0006950 response to stress///GO:0008152 metabolic process///GO:0008219 cell death///GO:0009607 response to biotic stimulus///GO:0009628 response to abiotic stimulus///GO:0009987 cellular process
LOC_Os11g34720	Ser/Thr protein phosphatase family protein, putative, expressed	GO:0005623 cell///GO:0008150 biological_process///GO:0008152 metabolic process///GO:0009987 cellular process///GO:0016787 hydrolase activity
LOC_Os11g35310	phytosulfokines precursor, putative, expressed	-
LOC_Os11g35330	LYK, putative, expressed	GO:0005623 cell///GO:0006464 protein modification process///GO:0008152 metabolic process///GO:0009056 catabolic process///GO:0009987 cellular process///GO:0016301 kinase activity
LOC_Os11g35390	MYB family transcription factor, putative, expressed	GO:0003677 DNA binding///GO:0003700 sequence-specific DNA binding transcription factor activity///GO:0006139 nucleobase, nucleoside, nucleotide and nucleic acid metabolic process///GO:0006950 response to stress///GO:0008150 biological_process///GO:0009058 biosynthetic process///GO:0009628 response to abiotic stimulus///GO:0009719 response to endogenous stimulus///GO:0009987 cellular process
LOC_Os11g36719	lipoxygenase, putative, expressed	GO:0003824 catalytic activity///GO:0005488 binding///GO:0007275 multicellular organismal development///GO:0008152 metabolic process///GO:0009536 plastid///GO:0009791 post-embryonic development
LOC_Os11g37190	allergen-related, putative, expressed	GO:0003674 molecular_function///GO:0005575 cellular_component///GO:0008150 biological_process///GO:0009653 anatomical structure morphogenesis///GO:0009791 post-embryonic development///GO:0030154 cell differentiation
LOC_Os11g37700	pleiotropic drug resistance protein, putative, expressed	GO:0005215 transporter activity///GO:0006139 nucleobase, nucleoside, nucleotide and nucleic acid metabolic process///GO:0006810 transport///GO:0009056 catabolic process///GO:0009987 cellular process///GO:0016020 membrane///GO:0016787 hydrolase activity
LOC_Os11g37880	stripe rust resistance protein Yr10, putative, expressed	GO:0000166 nucleotide binding///GO:0005515 protein binding///GO:0005886 plasma membrane///GO:0006950 response to stress///GO:0008219 cell death
LOC_Os11g37940	WIP2 - Wound-induced protein precursor, expressed	GO:0005515 protein binding///GO:0005623 cell///GO:0006950 response to stress///GO:0009607 response to biotic stimulus///GO:0009628 response to abiotic stimulus///GO:0009719 response to endogenous stimulus///GO:0030246 carbohydrate binding
LOC_Os11g37950	WIP3 - Wound-induced protein precursor, expressed	GO:0005515 protein binding///GO:0005623 cell///GO:0006950 response to stress///GO:0009607 response to biotic stimulus///GO:0009628 response to abiotic stimulus///GO:0009719 response to endogenous stimulus///GO:0030246 carbohydrate binding
LOC_Os11g37960	WIP4 - Wound-induced protein precursor, expressed	GO:0005515 protein binding///GO:0005623 cell///GO:0006950 response to stress///GO:0009607 response to biotic stimulus///GO:0009628 response to abiotic stimulus///GO:0009719 response to endogenous stimulus///GO:0030246 carbohydrate binding
LOC_Os11g37970	WIP5 - Wound-induced protein precursor, expressed	GO:0005515 protein binding///GO:0005623 cell///GO:0006950 response to stress///GO:0009607 response to biotic stimulus///GO:0009628 response to abiotic stimulus///GO:0009719 response to endogenous stimulus///GO:0030246 carbohydrate binding
LOC_Os11g38790	expressed protein	-
LOC_Os11g40570	plant viral response family protein, putative, expressed	GO:0003674 molecular_function///GO:0008150 biological_process///GO:0016020 membrane
LOC_Os11g40590	DUF1399 containing protein, putative, expressed	GO:0005575 cellular_component///GO:0008150 biological_process
LOC_Os11g41100	expressed protein	GO:0000166 nucleotide binding///GO:0005886 plasma membrane///GO:0006464 protein modification process///GO:0007165 signal transduction///GO:0016301 kinase activity
LOC_Os11g41150	nitrilase-associated protein, putative, expressed	GO:0003674 molecular_function///GO:0008150 biological_process
LOC_Os11g41600	expressed protein	GO:0003674 molecular_function///GO:0005575 cellular_component///GO:0008150 biological_process
LOC_Os11g42200	laccase precursor protein, putative, expressed	GO:0005576 extracellular region///GO:0005623 cell///GO:0008152 metabolic process///GO:0009056 catabolic process///GO:0009987 cellular process///GO:0019748 secondary metabolic process
LOC_Os11g42960	integral membrane protein TIGR01569 containing protein, expressed	-
LOC_Os11g43790	DUF581 domain containing protein, expressed	-
LOC_Os11g44340	calmodulin binding protein, putative, expressed	GO:0005515 protein binding///GO:0005575 cellular_component///GO:0008150 biological_process
LOC_Os11g44380	expressed protein	-
LOC_Os11g44430	protein kinase, putative, expressed	GO:0005515 protein binding///GO:0006464 protein modification process///GO:0008152 metabolic process///GO:0009987 cellular process///GO:0016301 kinase activity
LOC_Os11g44500	protein kinase domain containing protein, expressed	GO:0005515 protein binding///GO:0006464 protein modification process///GO:0008152 metabolic process///GO:0009987 cellular process///GO:0016301 kinase activity
LOC_Os11g44800	expressed protein	-
LOC_Os11g44810	auxin-repressed protein, putative, expressed	GO:0005575 cellular_component
LOC_Os11g44870	expressed protein	GO:0003674 molecular_function///GO:0005886 plasma membrane///GO:0006810 transport///GO:0007610 behavior///GO:0009605 response to external stimulus///GO:0009628 response to abiotic stimulus
LOC_Os11g45400	glycerol-3-phosphate acyltransferase, putative, expressed	GO:0008152 metabolic process///GO:0016740 transferase activity
LOC_Os11g45540	TKL_IRAK_DUF26-lh.11 - DUF26 kinases have homology to DUF26 containing loci, expressed	GO:0000166 nucleotide binding///GO:0005515 protein binding///GO:0005886 plasma membrane///GO:0006464 protein modification process///GO:0008152 metabolic process///GO:0009987 cellular process///GO:0016301 kinase activity
LOC_Os11g45740	MYB family transcription factor, putative, expressed	GO:0003677 DNA binding///GO:0003700 sequence-specific DNA binding transcription factor activity///GO:0006139 nucleobase, nucleoside, nucleotide and nucleic acid metabolic process///GO:0006950 response to stress///GO:0009058 biosynthetic process///GO:0009628 response to abiotic stimulus///GO:0009719 response to endogenous stimulus
LOC_Os11g47310	receptor kinase-like protein, identical, putative, expressed	GO:0000166 nucleotide binding///GO:0005623 cell///GO:0006464 protein modification process///GO:0007165 signal transduction///GO:0016301 kinase activity
LOC_Os11g47500	glycosyl hydrolase, putative, expressed	GO:0003824 catalytic activity///GO:0005488 binding///GO:0005623 cell///GO:0006950 response to stress///GO:0007154 cell communication///GO:0008152 metabolic process///GO:0009628 response to abiotic stimulus///GO:0009991 response to extracellular stimulus///GO:0016787 hydrolase activity
LOC_Os11g47510	glycosyl hydrolase, putative, expressed	GO:0003824 catalytic activity///GO:0005488 binding///GO:0005623 cell///GO:0006950 response to stress///GO:0007154 cell communication///GO:0008152 metabolic process///GO:0009628 response to abiotic stimulus///GO:0009991 response to extracellular stimulus///GO:0016787 hydrolase activity
LOC_Os11g47520	glycosyl hydrolase, putative, expressed	GO:0003824 catalytic activity///GO:0005488 binding///GO:0005623 cell///GO:0006950 response to stress///GO:0007154 cell communication///GO:0008152 metabolic process///GO:0009628 response to abiotic stimulus///GO:0009991 response to extracellular stimulus///GO:0016787 hydrolase activity
LOC_Os11g47530	glycosyl hydrolase, putative, expressed	GO:0003824 catalytic activity///GO:0005488 binding///GO:0005623 cell///GO:0006950 response to stress///GO:0007154 cell communication///GO:0008152 metabolic process///GO:0009628 response to abiotic stimulus///GO:0009991 response to extracellular stimulus///GO:0016787 hydrolase activity
LOC_Os11g47550	glycosyl hydrolase, putative, expressed	GO:0003824 catalytic activity///GO:0005488 binding///GO:0005623 cell///GO:0006950 response to stress///GO:0007154 cell communication///GO:0008152 metabolic process///GO:0009628 response to abiotic stimulus///GO:0009991 response to extracellular stimulus///GO:0016787 hydrolase activity
LOC_Os11g47560	glycosyl hydrolase, putative, expressed	GO:0003824 catalytic activity///GO:0005488 binding///GO:0005623 cell///GO:0006950 response to stress///GO:0007154 cell communication///GO:0008152 metabolic process///GO:0009628 response to abiotic stimulus///GO:0009991 response to extracellular stimulus///GO:0016787 hydrolase activity
LOC_Os11g47570	glycosyl hydrolase, putative, expressed	GO:0003824 catalytic activity///GO:0005488 binding///GO:0005623 cell///GO:0006950 response to stress///GO:0007154 cell communication///GO:0008152 metabolic process///GO:0009628 response to abiotic stimulus///GO:0009991 response to extracellular stimulus///GO:0016787 hydrolase activity
LOC_Os11g47580	glycosyl hydrolase, putative, expressed	GO:0003824 catalytic activity///GO:0005488 binding///GO:0005623 cell///GO:0006950 response to stress///GO:0007154 cell communication///GO:0008152 metabolic process///GO:0009628 response to abiotic stimulus///GO:0009991 response to extracellular stimulus///GO:0016787 hydrolase activity
LOC_Os11g47590	glycosyl hydrolase, putative, expressed	GO:0003824 catalytic activity///GO:0005488 binding///GO:0005623 cell///GO:0006950 response to stress///GO:0007154 cell communication///GO:0008152 metabolic process///GO:0009628 response to abiotic stimulus///GO:0009991 response to extracellular stimulus///GO:0016787 hydrolase activity
LOC_Os11g47600	glycosyl hydrolase, putative, expressed	GO:0003824 catalytic activity///GO:0005488 binding///GO:0005623 cell///GO:0006950 response to stress///GO:0007154 cell communication///GO:0008152 metabolic process///GO:0009628 response to abiotic stimulus///GO:0009991 response to extracellular stimulus///GO:0016787 hydrolase activity
LOC_Os11g47610	glycosyl hydrolase, putative, expressed	GO:0003824 catalytic activity///GO:0005488 binding///GO:0005623 cell///GO:0006950 response to stress///GO:0007154 cell communication///GO:0008152 metabolic process///GO:0009628 response to abiotic stimulus///GO:0009991 response to extracellular stimulus///GO:0016787 hydrolase activity
LOC_Os11g47809	metallothionein, putative, expressed	GO:0005488 binding///GO:0008150 biological_process
LOC_Os11g47840	OsRhmbd18 - Putative Rhomboid homologue, expressed	GO:0005794 Golgi apparatus///GO:0008152 metabolic process///GO:0016787 hydrolase activity
LOC_Os11g47870	GRAS family transcription factor domain containing protein, expressed	GO:0003700 sequence-specific DNA binding transcription factor activity///GO:0005575 cellular_component///GO:0006139 nucleobase, nucleoside, nucleotide and nucleic acid metabolic process///GO:0009058 biosynthetic process
LOC_Os11g48110	phenylalanine ammonia-lyase, putative, expressed	GO:0003824 catalytic activity///GO:0005737 cytoplasm///GO:0006950 response to stress///GO:0007275 multicellular organismal development///GO:0008152 metabolic process///GO:0009056 catabolic process///GO:0009058 biosynthetic process///GO:0009628 response to abiotic stimulus///GO:0009987 cellular process///GO:0019748 secondary metabolic process
LOC_Os12g01510	MRH1, putative, expressed	GO:0000166 nucleotide binding///GO:0006464 protein modification process///GO:0007165 signal transduction///GO:0007275 multicellular organismal development///GO:0009653 anatomical structure morphogenesis///GO:0016301 kinase activity///GO:0030154 cell differentiation
LOC_Os12g01560	PMR5, putative, expressed	GO:0005794 Golgi apparatus///GO:0008150 biological_process
LOC_Os12g02020	expressed protein	-
LOC_Os12g02030	BTB9 - Bric-a-Brac, Tramtrack, Broad Complex BTB domain, expressed	GO:0005575 cellular_component///GO:0008150 biological_process
LOC_Os12g02040	hypoxia-responsive family protein, putative, expressed	GO:0003674 molecular_function///GO:0006950 response to stress
LOC_Os12g02080	peroxidase precursor, putative, expressed	GO:0003824 catalytic activity///GO:0005515 protein binding///GO:0005576 extracellular region///GO:0005618 cell wall///GO:0005829 cytosol///GO:0006950 response to stress///GO:0008152 metabolic process
LOC_Os12g02250	STE_PAK_Ste20_Slob_Wnk.3 - STE kinases include homologs to sterile 7, sterile 11 and sterile 20 from yeast, expressed	GO:0000003 reproduction///GO:0005515 protein binding///GO:0006464 protein modification process///GO:0009628 response to abiotic stimulus///GO:0009791 post-embryonic development///GO:0016301 kinase activity
LOC_Os12g02300	LTPL26 - Protease inhibitor/seed storage/LTP family protein precursor, expressed	GO:0005576 extracellular region///GO:0005618 cell wall///GO:0006950 response to stress///GO:0008289 lipid binding///GO:0009628 response to abiotic stimulus///GO:0009719 response to endogenous stimulus
LOC_Os12g02310	LTPL11 - Protease inhibitor/seed storage/LTP family protein precursor, expressed	GO:0005515 protein binding///GO:0005576 extracellular region///GO:0005618 cell wall///GO:0006810 transport
LOC_Os12g02320	LTPL12 - Protease inhibitor/seed storage/LTP family protein precursor, expressed	GO:0005515 protein binding///GO:0005576 extracellular region///GO:0005618 cell wall///GO:0006810 transport
LOC_Os12g02330	LTPL13 - Protease inhibitor/seed storage/LTP family protein precursor, expressed	GO:0005576 extracellular region///GO:0005618 cell wall///GO:0006950 response to stress///GO:0008289 lipid binding///GO:0009628 response to abiotic stimulus///GO:0009719 response to endogenous stimulus
LOC_Os12g02340	LTPL14 - Protease inhibitor/seed storage/LTP family protein precursor, expressed	GO:0005576 extracellular region///GO:0005618 cell wall///GO:0006950 response to stress///GO:0008289 lipid binding///GO:0009628 response to abiotic stimulus///GO:0009719 response to endogenous stimulus
LOC_Os12g02370	chalcone--flavonone isomerase, putative, expressed	GO:0003824 catalytic activity///GO:0005575 cellular_component///GO:0008152 metabolic process///GO:0009628 response to abiotic stimulus
LOC_Os12g02700	harpin-induced protein 1 domain containing protein, expressed	GO:0003674 molecular_function///GO:0005623 cell///GO:0008150 biological_process
LOC_Os12g02800	CRP11 - Cysteine-rich family protein precursor, expressed	GO:0005623 cell
LOC_Os12g03040	no apical meristem protein, putative, expressed	GO:0003700 sequence-specific DNA binding transcription factor activity///GO:0005575 cellular_component///GO:0006139 nucleobase, nucleoside, nucleotide and nucleic acid metabolic process///GO:0007275 multicellular organismal development///GO:0009058 biosynthetic process
LOC_Os12g03050	no apical meristem protein, putative, expressed	GO:0000003 reproduction///GO:0003700 sequence-specific DNA binding transcription factor activity///GO:0005575 cellular_component///GO:0006139 nucleobase, nucleoside, nucleotide and nucleic acid metabolic process///GO:0007275 multicellular organismal development///GO:0009058 biosynthetic process///GO:0009653 anatomical structure morphogenesis///GO:0009790 embryo development///GO:0009791 post-embry…
LOC_Os12g03110	ZF-HD protein dimerisation region containing protein, expressed	GO:0003677 DNA binding///GO:0008150 biological_process
LOC_Os12g03150	myb-like DNA-binding domain containing protein, putative, expressed	GO:0003677 DNA binding///GO:0003700 sequence-specific DNA binding transcription factor activity///GO:0006139 nucleobase, nucleoside, nucleotide and nucleic acid metabolic process///GO:0006950 response to stress///GO:0008150 biological_process///GO:0009058 biosynthetic process///GO:0009628 response to abiotic stimulus///GO:0009719 response to endogenous stimulus///GO:0009987 cellular process
LOC_Os12g03370	harpin-induced protein 1 domain containing protein, expressed	GO:0003674 molecular_function///GO:0005575 cellular_component///GO:0008150 biological_process
LOC_Os12g03670	D-mannose binding lectin family protein, expressed	GO:0000166 nucleotide binding///GO:0005515 protein binding///GO:0005886 plasma membrane///GO:0006464 protein modification process///GO:0008152 metabolic process///GO:0009987 cellular process///GO:0016301 kinase activity///GO:0030246 carbohydrate binding
LOC_Os12g04020	hydroxymethylglutaryl-CoA lyase, putative, expressed	GO:0003824 catalytic activity///GO:0005739 mitochondrion///GO:0008152 metabolic process///GO:0009987 cellular process
LOC_Os12g04204	expressed protein	-
LOC_Os12g04360	calmodulin-like protein 1, putative, expressed	GO:0005488 binding///GO:0005886 plasma membrane///GO:0008150 biological_process
LOC_Os12g06260	harpin-induced protein 1 domain containing protein, expressed	GO:0003674 molecular_function///GO:0005575 cellular_component///GO:0008150 biological_process
LOC_Os12g07150	amidase family protein, putative, expressed	GO:0005773 vacuole///GO:0005783 endoplasmic reticulum///GO:0005886 plasma membrane///GO:0006950 response to stress///GO:0008152 metabolic process///GO:0009607 response to biotic stimulus///GO:0016020 membrane///GO:0016787 hydrolase activity
LOC_Os12g07280	ZOS12-02 - C2H2 zinc finger protein, expressed	GO:0003676 nucleic acid binding///GO:0003700 sequence-specific DNA binding transcription factor activity///GO:0005488 binding///GO:0005634 nucleus///GO:0006139 nucleobase, nucleoside, nucleotide and nucleic acid metabolic process///GO:0008150 biological_process///GO:0009058 biosynthetic process///GO:0009628 response to abiotic stimulus
LOC_Os12g07310	citrate-binding protein precursor, putative, expressed	-
LOC_Os12g07580	dirigent, putative, expressed	GO:0003674 molecular_function///GO:0005623 cell///GO:0006950 response to stress///GO:0009058 biosynthetic process///GO:0009987 cellular process///GO:0019748 secondary metabolic process
LOC_Os12g10320	plant-specific domain TIGR01627 family protein, expressed	GO:0003674 molecular_function///GO:0005623 cell///GO:0008150 biological_process
LOC_Os12g10710	NB-ARC domain containing protein, expressed	GO:0000166 nucleotide binding///GO:0006950 response to stress
LOC_Os12g10740	leucine-rich repeat family protein, putative, expressed	GO:0005515 protein binding///GO:0005773 vacuole///GO:0005886 plasma membrane///GO:0006464 protein modification process///GO:0008152 metabolic process///GO:0009987 cellular process///GO:0016301 kinase activity
LOC_Os12g10880	expressed protein	-
LOC_Os12g12080	retrotransposon protein, putative, Ty3-gypsy subclass, expressed	-
LOC_Os12g12514	NADP-dependent oxidoreductase, putative, expressed	GO:0003824 catalytic activity///GO:0005488 binding///GO:0008152 metabolic process
LOC_Os12g12590	NADP-dependent oxidoreductase, putative, expressed	GO:0003824 catalytic activity///GO:0005488 binding///GO:0008152 metabolic process
LOC_Os12g13550	NBS-LRR disease resistance protein, putative, expressed	GO:0000166 nucleotide binding///GO:0005575 cellular_component///GO:0006950 response to stress
LOC_Os12g13640	glycosyltransferase, putative, expressed	GO:0005575 cellular_component///GO:0008150 biological_process///GO:0008152 metabolic process///GO:0016740 transferase activity
LOC_Os12g13890	retrotransposon protein, putative, unclassified, expressed	-
LOC_Os12g15470	OsSCP65 - Putative Serine Carboxypeptidase homologue, expressed	GO:0005773 vacuole///GO:0016787 hydrolase activity///GO:0019538 protein metabolic process
LOC_Os12g16200	glutathione synthetase, chloroplast precursor, putative, expressed	GO:0003824 catalytic activity///GO:0005829 cytosol///GO:0006464 protein modification process///GO:0009058 biosynthetic process///GO:0009536 plastid///GO:0009719 response to endogenous stimulus///GO:0009987 cellular process
LOC_Os12g16720	cytochrome P450 71A1, putative, expressed	GO:0003674 molecular_function///GO:0003824 catalytic activity///GO:0005488 binding///GO:0006950 response to stress///GO:0008152 metabolic process///GO:0009628 response to abiotic stimulus///GO:0019825 oxygen binding
LOC_Os12g18410	expressed protein	-
LOC_Os12g18650	Regulator of chromosome condensation domain containing protein, expressed	GO:0005515 protein binding///GO:0008150 biological_process
LOC_Os12g18960	integral membrane protein DUF6 containing protein, expressed	GO:0005623 cell///GO:0016020 membrane
LOC_Os12g22284	white-brown complex homolog protein 11, putative, expressed	GO:0005215 transporter activity///GO:0005886 plasma membrane///GO:0006139 nucleobase, nucleoside, nucleotide and nucleic acid metabolic process///GO:0006810 transport///GO:0006950 response to stress///GO:0009056 catabolic process///GO:0009628 response to abiotic stimulus///GO:0009719 response to endogenous stimulus///GO:0009987 cellular process///GO:0016787 hydrolase activity
LOC_Os12g23280	heavy metal-associated domain containing protein, expressed	GO:0005488 binding///GO:0005575 cellular_component///GO:0006810 transport
LOC_Os12g24490	zinc finger, C3HC4 type domain containing protein, expressed	GO:0003824 catalytic activity///GO:0005488 binding///GO:0005623 cell///GO:0006464 protein modification process///GO:0006950 response to stress///GO:0008150 biological_process///GO:0009607 response to biotic stimulus
LOC_Os12g24790	retrotransposon protein, putative, LINE subclass, expressed	-
LOC_Os12g25090	expressed protein	-
LOC_Os12g25200	chloride transporter, chloride channel family, putative, expressed	GO:0005215 transporter activity///GO:0005622 intracellular///GO:0005773 vacuole///GO:0006810 transport///GO:0009987 cellular process///GO:0016020 membrane
LOC_Os12g26290	alpha-DOX2, putative, expressed	GO:0003824 catalytic activity///GO:0005623 cell///GO:0006629 lipid metabolic process///GO:0006950 response to stress///GO:0008150 biological_process///GO:0008219 cell death///GO:0009056 catabolic process///GO:0009607 response to biotic stimulus///GO:0009987 cellular process
LOC_Os12g26510	expressed protein	-
LOC_Os12g27470	expressed protein	GO:0003674 molecular_function///GO:0005575 cellular_component///GO:0008150 biological_process
LOC_Os12g28137	ATPase 3, putative, expressed	GO:0000166 nucleotide binding///GO:0005783 endoplasmic reticulum///GO:0006139 nucleobase, nucleoside, nucleotide and nucleic acid metabolic process///GO:0008152 metabolic process///GO:0009056 catabolic process///GO:0009719 response to endogenous stimulus///GO:0016787 hydrolase activity
LOC_Os12g28590	ATPase 2, putative, expressed	GO:0000166 nucleotide binding///GO:0005783 endoplasmic reticulum///GO:0006139 nucleobase, nucleoside, nucleotide and nucleic acid metabolic process///GO:0008152 metabolic process///GO:0009056 catabolic process///GO:0009719 response to endogenous stimulus///GO:0016787 hydrolase activity
LOC_Os12g28770	POEI19 - Pollen Ole e I allergen and extensin family protein precursor, expressed	GO:0003674 molecular_function///GO:0005623 cell///GO:0008150 biological_process
LOC_Os12g30180	protein kinase domain containing protein, expressed	GO:0005623 cell///GO:0006464 protein modification process///GO:0008152 metabolic process///GO:0009987 cellular process///GO:0016301 kinase activity
LOC_Os12g31540	expressed protein	GO:0003674 molecular_function///GO:0005886 plasma membrane///GO:0006810 transport///GO:0009791 post-embryonic development///GO:0009987 cellular process
LOC_Os12g31860	ureide permease, putative, expressed	GO:0005215 transporter activity///GO:0005623 cell///GO:0006810 transport///GO:0009987 cellular process
LOC_Os12g32760	transporter family protein, putative, expressed	GO:0005215 transporter activity///GO:0005886 plasma membrane///GO:0006810 transport///GO:0009987 cellular process///GO:0016020 membrane
LOC_Os12g33610	phenylalanine ammonia-lyase, putative, expressed	GO:0003824 catalytic activity///GO:0005737 cytoplasm///GO:0006950 response to stress///GO:0007275 multicellular organismal development///GO:0008152 metabolic process///GO:0009056 catabolic process///GO:0009058 biosynthetic process///GO:0009628 response to abiotic stimulus///GO:0009987 cellular process///GO:0019748 secondary metabolic process
LOC_Os12g34360	expressed protein	GO:0005488 binding///GO:0005575 cellular_component///GO:0008150 biological_process
LOC_Os12g34524	peroxidase precursor, putative, expressed	GO:0003824 catalytic activity///GO:0005488 binding///GO:0005623 cell///GO:0006950 response to stress///GO:0008152 metabolic process
LOC_Os12g35260	expressed protein	-
LOC_Os12g35610	respiratory burst oxidase, putative, expressed	GO:0003824 catalytic activity///GO:0006950 response to stress///GO:0008152 metabolic process///GO:0009628 response to abiotic stimulus///GO:0009791 post-embryonic development///GO:0016020 membrane
LOC_Os12g36430	expressed protein	-
LOC_Os12g36830	pathogenesis-related Bet v I family protein, putative, expressed	-
LOC_Os12g36850	pathogenesis-related Bet v I family protein, putative, expressed	-
LOC_Os12g36880	pathogenesis-related Bet v I family protein, putative, expressed	-
LOC_Os12g37519	retrotransposon protein, putative, unclassified, expressed	-
LOC_Os12g37600	glycerol-3-phosphate acyltransferase, putative, expressed	GO:0008152 metabolic process///GO:0016740 transferase activity
LOC_Os12g38270	metallothionein, putative, expressed	GO:0005488 binding///GO:0019725 cellular homeostasis
LOC_Os12g38360	RALFL31 - Rapid ALkalinization Factor RALF family protein precursor, expressed	-
LOC_Os12g38770	nucleotide pyrophosphatase/phosphodiesterase, putative, expressed	GO:0005488 binding///GO:0005515 protein binding///GO:0005623 cell///GO:0008150 biological_process///GO:0008152 metabolic process///GO:0009987 cellular process///GO:0016787 hydrolase activity
LOC_Os12g40419	protein kinase domain containing protein, expressed	GO:0005575 cellular_component///GO:0006464 protein modification process///GO:0008152 metabolic process///GO:0009987 cellular process///GO:0016301 kinase activity
LOC_Os12g41110	OsCML5 - Calmodulin-related calcium sensor protein, expressed	GO:0005488 binding///GO:0008150 biological_process
LOC_Os12g41600	OsSAUR57 - Auxin-responsive SAUR gene family member, expressed	GO:0003674 molecular_function///GO:0005739 mitochondrion///GO:0009719 response to endogenous stimulus
LOC_Os12g41680	No apical meristem protein, putative, expressed	GO:0000003 reproduction///GO:0003700 sequence-specific DNA binding transcription factor activity///GO:0006139 nucleobase, nucleoside, nucleotide and nucleic acid metabolic process///GO:0007165 signal transduction///GO:0007275 multicellular organismal development///GO:0009058 biosynthetic process///GO:0009653 anatomical structure morphogenesis///GO:0009719 response to endogenous stimulus///GO:0009…
LOC_Os12g41710	Protein kinase domain containing protein, expressed	GO:0005575 cellular_component///GO:0006464 protein modification process///GO:0008152 metabolic process///GO:0009987 cellular process///GO:0016301 kinase activity
LOC_Os12g42200	ATCHX, putative, expressed	GO:0005215 transporter activity///GO:0006810 transport///GO:0009987 cellular process
LOC_Os12g43450	thaumatin family domain containing protein, expressed	GO:0005623 cell///GO:0006950 response to stress///GO:0009607 response to biotic stimulus///GO:0009628 response to abiotic stimulus
LOC_Os12g43490	thaumatin, putative, expressed	GO:0005623 cell///GO:0006950 response to stress///GO:0009607 response to biotic stimulus///GO:0009628 response to abiotic stimulus
LOC_Os12g43510	expressed protein	-
LOC_Os12g43640	receptor-like protein kinase HAIKU2 precursor, putative, expressed	GO:0000166 nucleotide binding///GO:0005886 plasma membrane///GO:0006464 protein modification process///GO:0006950 response to stress///GO:0007165 signal transduction///GO:0009791 post-embryonic development///GO:0016301 kinase activity///GO:0030312 external encapsulating structure
LOC_Os12g44020	Ser/Thr protein phosphatase family protein, putative, expressed	GO:0005575 cellular_component///GO:0005618 cell wall///GO:0005829 cytosol///GO:0008150 biological_process///GO:0008152 metabolic process///GO:0009987 cellular process///GO:0016787 hydrolase activity
LOC_Os12g44110	ligA, putative, expressed	GO:0005215 transporter activity///GO:0005886 plasma membrane///GO:0006810 transport///GO:0009987 cellular process///GO:0016020 membrane
ChrSy.fgenesh.exon.157	-	-
ChrSy.fgenesh.exon.131	-	-
ChrSy.fgenesh.exon.144	-	-
ChrSy.fgenesh.exon.136	-	-

## Sheet: 5day_vs_0h
Model Putative Function	Putative Function	goslim_function
LOC_Os01g01660	isoflavone reductase, putative, expressed	GO:0003824 catalytic activity///GO:0005488 binding///GO:0005886 plasma membrane///GO:0006950 response to stress///GO:0008150 biological_process///GO:0008152 metabolic process
LOC_Os01g02139	expressed protein	-
LOC_Os01g02150	sulfated surface glycoprotein 185 precursor, putative, expressed	-
LOC_Os01g02160	hydroxyproline-rich glycoprotein family protein, putative, expressed	-
LOC_Os01g02900	glycosyltransferase, putative, expressed	GO:0008150 biological_process///GO:0008152 metabolic process///GO:0016740 transferase activity
LOC_Os01g02920	glycosyltransferase protein, putative, expressed	GO:0005575 cellular_component///GO:0008150 biological_process///GO:0008152 metabolic process///GO:0016740 transferase activity
LOC_Os01g02930	glycosyltransferase protein, putative, expressed	GO:0008150 biological_process///GO:0008152 metabolic process///GO:0016740 transferase activity
LOC_Os01g03080	expressed protein	GO:0003674 molecular_function///GO:0006464 protein modification process///GO:0009058 biosynthetic process///GO:0009536 plastid
LOC_Os01g03130	expressed protein	GO:0003674 molecular_function///GO:0008150 biological_process
LOC_Os01g03330	BBTI3 - Bowman-Birk type bran trypsin inhibitor precursor, expressed	-
LOC_Os01g03360	BBTI5 - Bowman-Birk type bran trypsin inhibitor precursor, expressed	-
LOC_Os01g03390	BBTI7 - Bowman-Birk type bran trypsin inhibitor precursor, expressed	-
LOC_Os01g03730	nuclease PA3, putative, expressed	GO:0003676 nucleic acid binding///GO:0004518 nuclease activity///GO:0005623 cell///GO:0006259 DNA metabolic process///GO:0009056 catabolic process
LOC_Os01g03914	cation efflux family protein, putative, expressed	GO:0005215 transporter activity///GO:0006810 transport///GO:0009987 cellular process///GO:0016020 membrane
LOC_Os01g04050	BBTI12 - Bowman-Birk type bran trypsin inhibitor precursor, expressed	-
LOC_Os01g04350	hsp20/alpha crystallin family protein, putative, expressed	GO:0006950 response to stress///GO:0009628 response to abiotic stimulus
LOC_Os01g04580	Ser/Thr protein kinase, putative, expressed	GO:0000166 nucleotide binding///GO:0005623 cell///GO:0006464 protein modification process///GO:0008152 metabolic process///GO:0009987 cellular process///GO:0016301 kinase activity
LOC_Os01g04590	expressed protein	GO:0003674 molecular_function///GO:0008150 biological_process
LOC_Os01g04620	transposon protein, putative, unclassified, expressed	-
LOC_Os01g04660	lipid phosphatase protein, putative, expressed	GO:0005886 plasma membrane///GO:0006629 lipid metabolic process///GO:0008152 metabolic process///GO:0009987 cellular process///GO:0016787 hydrolase activity
LOC_Os01g05064	expressed protein	-
LOC_Os01g05650	metallothionein, putative, expressed	GO:0005488 binding///GO:0019725 cellular homeostasis
LOC_Os01g06220	gibberellin receptor GID1L2, putative, expressed	GO:0005575 cellular_component///GO:0008152 metabolic process///GO:0016787 hydrolase activity
LOC_Os01g06310	glycine-rich cell wall structural protein precursor, putative, expressed	-
LOC_Os01g06640	basic helix-loop-helix, putative, expressed	GO:0003677 DNA binding///GO:0003700 sequence-specific DNA binding transcription factor activity///GO:0005634 nucleus///GO:0006139 nucleobase, nucleoside, nucleotide and nucleic acid metabolic process///GO:0009058 biosynthetic process
LOC_Os01g06660	thiamine pyrophosphate enzyme, C-terminal TPP binding domain containing protein, expressed	GO:0003824 catalytic activity///GO:0005488 binding///GO:0005829 cytosol///GO:0006950 response to stress///GO:0008152 metabolic process
LOC_Os01g07420	hydrolase, alpha/beta fold family protein, putative, expressed	GO:0005575 cellular_component///GO:0008150 biological_process///GO:0008152 metabolic process///GO:0016787 hydrolase activity
LOC_Os01g07730	phosphate/phosphoenolpyruvate translocator-related protein, putative, expressed	GO:0005215 transporter activity///GO:0005739 mitochondrion///GO:0006810 transport///GO:0009536 plastid///GO:0009987 cellular process///GO:0016020 membrane
LOC_Os01g07850	glyoxalase family protein, putative, expressed	GO:0003824 catalytic activity///GO:0005975 carbohydrate metabolic process
LOC_Os01g08090	flavonol-3-O-glycoside-7-O-glucosyltransferase 1, putative, expressed	GO:0005575 cellular_component///GO:0008152 metabolic process///GO:0009058 biosynthetic process///GO:0009987 cellular process///GO:0016740 transferase activity///GO:0019748 secondary metabolic process
LOC_Os01g08300	expressed protein	-
LOC_Os01g09080	WRKY107, expressed	GO:0003700 sequence-specific DNA binding transcription factor activity///GO:0006139 nucleobase, nucleoside, nucleotide and nucleic acid metabolic process///GO:0006950 response to stress///GO:0009058 biosynthetic process
LOC_Os01g09590	myb-like DNA-binding domain containing protein, putative, expressed	GO:0003677 DNA binding///GO:0003700 sequence-specific DNA binding transcription factor activity///GO:0005515 protein binding///GO:0006139 nucleobase, nucleoside, nucleotide and nucleic acid metabolic process///GO:0007165 signal transduction///GO:0008150 biological_process///GO:0009058 biosynthetic process///GO:0009628 response to abiotic stimulus///GO:0009719 response to endogenous stimulus
LOC_Os01g09700	aminotransferase, classes I and II, domain containing protein, expressed	GO:0003824 catalytic activity///GO:0005515 protein binding///GO:0005575 cellular_component///GO:0009058 biosynthetic process///GO:0009987 cellular process
LOC_Os01g09830	OsGrx_A2 - glutaredoxin subgroup III, expressed	GO:0003674 molecular_function///GO:0003824 catalytic activity///GO:0008152 metabolic process///GO:0019725 cellular homeostasis
LOC_Os01g10110	cytokinin dehydrogenase precursor, putative, expressed	GO:0003824 catalytic activity///GO:0005773 vacuole///GO:0008152 metabolic process///GO:0009056 catabolic process///GO:0009987 cellular process
LOC_Os01g10400	expressed protein	-
LOC_Os01g10640	expressed protein	-
LOC_Os01g11160	amino acid permease family protein, putative, expressed	GO:0005215 transporter activity///GO:0005886 plasma membrane///GO:0006810 transport///GO:0009987 cellular process
LOC_Os01g11620	GDSL-like lipase/acylhydrolase, putative, expressed	GO:0005623 cell///GO:0006629 lipid metabolic process///GO:0008152 metabolic process///GO:0016787 hydrolase activity
LOC_Os01g11650	GDSL-like lipase/acylhydrolase, putative, expressed	GO:0005623 cell///GO:0006629 lipid metabolic process///GO:0008152 metabolic process///GO:0016787 hydrolase activity
LOC_Os01g11750	GDSL-like lipase/acylhydrolase, putative, expressed	GO:0005623 cell///GO:0006629 lipid metabolic process///GO:0008152 metabolic process///GO:0016787 hydrolase activity
LOC_Os01g11760	GDSL-like lipase/acylhydrolase, putative, expressed	GO:0005618 cell wall///GO:0006629 lipid metabolic process///GO:0008152 metabolic process///GO:0016787 hydrolase activity
LOC_Os01g11860	DJ-1 family protein, putative, expressed	GO:0008150 biological_process///GO:0009536 plastid
LOC_Os01g11910	basic helix-loop-helix, putative, expressed	GO:0003677 DNA binding///GO:0003700 sequence-specific DNA binding transcription factor activity///GO:0005634 nucleus///GO:0006139 nucleobase, nucleoside, nucleotide and nucleic acid metabolic process///GO:0009058 biosynthetic process
LOC_Os01g12000	expressed protein	-
LOC_Os01g12070	endoglucanase precursor, putative, expressed	GO:0003824 catalytic activity///GO:0005576 extracellular region///GO:0005623 cell///GO:0005975 carbohydrate metabolic process///GO:0008152 metabolic process///GO:0016787 hydrolase activity///GO:0030246 carbohydrate binding
LOC_Os01g12100	expressed protein	-
LOC_Os01g12110	expressed protein	-
LOC_Os01g12190	expressed protein	GO:0003674 molecular_function///GO:0005575 cellular_component///GO:0008150 biological_process
LOC_Os01g12320	GDSL-like lipase/acylhydrolase, putative, expressed	GO:0005623 cell///GO:0006629 lipid metabolic process///GO:0008152 metabolic process///GO:0016787 hydrolase activity
LOC_Os01g12750	cytochrome P450, putative, expressed	GO:0003674 molecular_function///GO:0003824 catalytic activity///GO:0005488 binding///GO:0008152 metabolic process///GO:0019825 oxygen binding
LOC_Os01g13090	nucleic acid binding protein, putative, expressed	GO:0003674 molecular_function///GO:0005737 cytoplasm///GO:0006139 nucleobase, nucleoside, nucleotide and nucleic acid metabolic process///GO:0009058 biosynthetic process
LOC_Os01g13210	salt stress root protein RS1, putative, expressed	GO:0005488 binding///GO:0005515 protein binding///GO:0005773 vacuole///GO:0005886 plasma membrane///GO:0006464 protein modification process///GO:0006950 response to stress///GO:0008289 lipid binding///GO:0009058 biosynthetic process///GO:0009536 plastid///GO:0009607 response to biotic stimulus///GO:0009628 response to abiotic stimulus
LOC_Os01g14010	ZOS1-05 - C2H2 zinc finger protein, expressed	GO:0003676 nucleic acid binding///GO:0003700 sequence-specific DNA binding transcription factor activity///GO:0005488 binding///GO:0005515 protein binding///GO:0005634 nucleus///GO:0006139 nucleobase, nucleoside, nucleotide and nucleic acid metabolic process///GO:0009058 biosynthetic process
LOC_Os01g14410	early light-induced protein, chloroplast precursor, putative, expressed	GO:0005488 binding///GO:0006950 response to stress///GO:0009628 response to abiotic stimulus
LOC_Os01g14440	WRKY1, expressed	GO:0003700 sequence-specific DNA binding transcription factor activity///GO:0006139 nucleobase, nucleoside, nucleotide and nucleic acid metabolic process///GO:0009058 biosynthetic process
LOC_Os01g14520	C4-dicarboxylate transporter/malic acid transport protein domain containing protein, expressed	GO:0005215 transporter activity///GO:0005886 plasma membrane///GO:0006810 transport///GO:0016020 membrane///GO:0019725 cellular homeostasis
LOC_Os01g14540	STIGL1 - Stigma-specific Stig1 family protein precursor, expressed	GO:0003674 molecular_function///GO:0005623 cell///GO:0008150 biological_process
LOC_Os01g14650	expansin precursor, putative, expressed	GO:0005618 cell wall///GO:0009628 response to abiotic stimulus///GO:0009653 anatomical structure morphogenesis///GO:0009719 response to endogenous stimulus///GO:0009987 cellular process///GO:0016043 cellular component organization///GO:0016049 cell growth
LOC_Os01g15340	flowering promoting factor-like 1, putative, expressed	GO:0003674 molecular_function///GO:0005575 cellular_component///GO:0008150 biological_process
LOC_Os01g15830	peroxidase precursor, putative, expressed	GO:0003824 catalytic activity///GO:0005488 binding///GO:0005623 cell///GO:0006950 response to stress///GO:0008152 metabolic process
LOC_Os01g15970	expressed protein	-
LOC_Os01g16146	phenazine biosynthesis protein, putative, expressed	GO:0003824 catalytic activity///GO:0005829 cytosol///GO:0009058 biosynthetic process
LOC_Os01g16260	major facilitator superfamily antiporter, putative, expressed	GO:0005215 transporter activity///GO:0006810 transport///GO:0009607 response to biotic stimulus///GO:0009987 cellular process///GO:0016020 membrane
LOC_Os01g16770	expansin precursor, putative, expressed	GO:0005198 structural molecule activity///GO:0005618 cell wall///GO:0009653 anatomical structure morphogenesis///GO:0009987 cellular process///GO:0016043 cellular component organization///GO:0016049 cell growth
LOC_Os01g17330	eukaryotic translation initiation factor 6, putative, expressed	GO:0000003 reproduction///GO:0005488 binding///GO:0005634 nucleus///GO:0005730 nucleolus///GO:0005829 cytosol///GO:0006412 translation///GO:0008135 translation factor activity, nucleic acid binding///GO:0009719 response to endogenous stimulus///GO:0009790 embryo development///GO:0009791 post-embryonic development///GO:0009987 cellular process
LOC_Os01g17420	expressed protein	-
LOC_Os01g18080	retrotransposon protein, putative, unclassified, expressed	-
LOC_Os01g18360	OsIAA4 - Auxin-responsive Aux/IAA gene family member, expressed	GO:0003700 sequence-specific DNA binding transcription factor activity///GO:0005634 nucleus///GO:0006139 nucleobase, nucleoside, nucleotide and nucleic acid metabolic process///GO:0007275 multicellular organismal development///GO:0009058 biosynthetic process///GO:0009536 plastid///GO:0009606 tropism///GO:0009628 response to abiotic stimulus///GO:0009719 response to endogenous stimulus
LOC_Os01g18390	OsRCI2-1 - Putative low temperature and salt responsive protein, expressed	-
LOC_Os01g18400	CHIT10 - Chitinase family protein precursor, expressed	GO:0005623 cell///GO:0006950 response to stress///GO:0008152 metabolic process///GO:0009607 response to biotic stimulus///GO:0016787 hydrolase activity
LOC_Os01g18584	WRKY9, expressed	GO:0003700 sequence-specific DNA binding transcription factor activity///GO:0006139 nucleobase, nucleoside, nucleotide and nucleic acid metabolic process///GO:0009058 biosynthetic process
LOC_Os01g18744	transferase family protein, putative, expressed	GO:0005575 cellular_component///GO:0008150 biological_process///GO:0008152 metabolic process///GO:0016740 transferase activity
LOC_Os01g19020	peroxidase precursor, putative, expressed	GO:0003824 catalytic activity///GO:0005488 binding///GO:0006950 response to stress///GO:0008152 metabolic process
LOC_Os01g19260	ATPase, putative, expressed	GO:0000003 reproduction///GO:0000166 nucleotide binding///GO:0005739 mitochondrion///GO:0006139 nucleobase, nucleoside, nucleotide and nucleic acid metabolic process///GO:0009056 catabolic process///GO:0009791 post-embryonic development///GO:0016787 hydrolase activity
LOC_Os01g19290	integral membrane protein DUF6 containing protein, expressed	GO:0005623 cell///GO:0016020 membrane
LOC_Os01g19694	Homeobox domain containing protein, expressed	GO:0003677 DNA binding///GO:0003700 sequence-specific DNA binding transcription factor activity///GO:0005515 protein binding///GO:0005634 nucleus///GO:0006139 nucleobase, nucleoside, nucleotide and nucleic acid metabolic process///GO:0007275 multicellular organismal development///GO:0009058 biosynthetic process
LOC_Os01g19940	expressed protein	GO:0003674 molecular_function///GO:0008150 biological_process
LOC_Os01g20980	pectinesterase, putative, expressed	GO:0005618 cell wall///GO:0005623 cell///GO:0008152 metabolic process///GO:0016787 hydrolase activity
LOC_Os01g21250	late embryogenesis abundant protein, putative, expressed	GO:0003674 molecular_function///GO:0006950 response to stress///GO:0007154 cell communication///GO:0009628 response to abiotic stimulus///GO:0009790 embryo development///GO:0009991 response to extracellular stimulus
LOC_Os01g21420	pre-mRNA-splicing factor SF2, putative, expressed	GO:0000166 nucleotide binding///GO:0003676 nucleic acid binding///GO:0003723 RNA binding///GO:0005730 nucleolus///GO:0005829 cytosol///GO:0006139 nucleobase, nucleoside, nucleotide and nucleic acid metabolic process
LOC_Os01g21630	pectinacetylesterase domain containing protein, expressed	GO:0005623 cell///GO:0008152 metabolic process///GO:0016787 hydrolase activity
LOC_Os01g21900	expressed protein	GO:0008152 metabolic process///GO:0009987 cellular process///GO:0016020 membrane///GO:0016787 hydrolase activity
LOC_Os01g22249	peroxidase precursor, putative, expressed	GO:0003824 catalytic activity///GO:0005515 protein binding///GO:0005783 endoplasmic reticulum///GO:0006950 response to stress///GO:0008152 metabolic process///GO:0009628 response to abiotic stimulus
LOC_Os01g22336	peroxidase precursor, putative, expressed	GO:0003824 catalytic activity///GO:0005515 protein binding///GO:0005783 endoplasmic reticulum///GO:0006950 response to stress///GO:0008152 metabolic process///GO:0009628 response to abiotic stimulus
LOC_Os01g22352	peroxidase precursor, putative, expressed	GO:0003824 catalytic activity///GO:0005488 binding///GO:0005623 cell///GO:0006950 response to stress///GO:0008152 metabolic process
LOC_Os01g22590	retrotransposon protein, putative, unclassified, expressed	-
LOC_Os01g24030	AMP-binding enzyme, putative, expressed	GO:0000166 nucleotide binding///GO:0005777 peroxisome///GO:0008152 metabolic process
LOC_Os01g24710	jacalin-like lectin domain containing protein, expressed	GO:0003674 molecular_function///GO:0005575 cellular_component///GO:0008150 biological_process
LOC_Os01g25386	multidrug resistance-associated protein, putative, expressed	GO:0005215 transporter activity///GO:0005575 cellular_component///GO:0005773 vacuole///GO:0005886 plasma membrane///GO:0006139 nucleobase, nucleoside, nucleotide and nucleic acid metabolic process///GO:0006810 transport///GO:0006950 response to stress///GO:0009056 catabolic process///GO:0009607 response to biotic stimulus///GO:0009628 response to abiotic stimulus///GO:0009987 cellular process///G…
LOC_Os01g25560	RALFL7 - Rapid ALkalinization Factor RALF family protein precursor, expressed	GO:0004871 signal transducer activity///GO:0005575 cellular_component///GO:0005576 extracellular region///GO:0007165 signal transduction///GO:0007267 cell-cell signaling
LOC_Os01g27210	glutathione S-transferase, putative, expressed	GO:0005737 cytoplasm///GO:0008152 metabolic process///GO:0009056 catabolic process///GO:0009987 cellular process///GO:0016740 transferase activity///GO:0019748 secondary metabolic process
LOC_Os01g27240	12-oxophytodienoate reductase, putative, expressed	GO:0003824 catalytic activity///GO:0006950 response to stress///GO:0008152 metabolic process
LOC_Os01g27630	glutathione S-transferase, putative, expressed	GO:0005737 cytoplasm///GO:0008152 metabolic process///GO:0009056 catabolic process///GO:0009987 cellular process///GO:0016740 transferase activity///GO:0019748 secondary metabolic process
LOC_Os01g28500	SCP-like extracellular protein, expressed	GO:0003674 molecular_function///GO:0005576 extracellular region///GO:0005618 cell wall///GO:0006950 response to stress///GO:0009607 response to biotic stimulus///GO:0009719 response to endogenous stimulus///GO:0009991 response to extracellular stimulus
LOC_Os01g28600	exo70 exocyst complex subunit family protein, putative, expressed	GO:0005576 extracellular region///GO:0005737 cytoplasm///GO:0005829 cytosol///GO:0006810 transport///GO:0009987 cellular process
LOC_Os01g28840	C4-dicarboxylate transporter/malic acid transport protein, expressed	GO:0005215 transporter activity///GO:0005886 plasma membrane///GO:0006810 transport///GO:0016020 membrane///GO:0019725 cellular homeostasis
LOC_Os01g31980	MATE efflux family protein, putative, expressed	GO:0005215 transporter activity///GO:0006810 transport///GO:0009536 plastid///GO:0009987 cellular process///GO:0016020 membrane
LOC_Os01g32120	OsCML11 - Calmodulin-related calcium sensor protein, expressed	GO:0005488 binding///GO:0005515 protein binding///GO:0005773 vacuole///GO:0006810 transport
LOC_Os01g32330	heavy metal-associated domain containing protein, expressed	GO:0005488 binding///GO:0005575 cellular_component///GO:0006810 transport
LOC_Os01g32670	expressed protein	-
LOC_Os01g34010	expressed protein	GO:0005488 binding///GO:0005575 cellular_component///GO:0008150 biological_process
LOC_Os01g37630	esterase, putative, expressed	GO:0005575 cellular_component///GO:0008152 metabolic process///GO:0016787 hydrolase activity
LOC_Os01g37650	esterase, putative, expressed	GO:0005575 cellular_component///GO:0008152 metabolic process///GO:0016787 hydrolase activity
LOC_Os01g38190	plant protein of unknown function domain containing protein, expressed	GO:0003674 molecular_function///GO:0005575 cellular_component///GO:0008150 biological_process
LOC_Os01g38229	peptidyl-prolyl isomerase, putative, expressed	GO:0003824 catalytic activity///GO:0005488 binding///GO:0005515 protein binding///GO:0005634 nucleus///GO:0005737 cytoplasm///GO:0005829 cytosol///GO:0006464 protein modification process///GO:0006950 response to stress///GO:0008150 biological_process///GO:0009628 response to abiotic stimulus///GO:0016020 membrane
LOC_Os01g38359	peptidyl-prolyl cis-trans isomerase, FKBP-type, putative, expressed	GO:0003824 catalytic activity///GO:0005488 binding///GO:0005515 protein binding///GO:0005773 vacuole///GO:0006464 protein modification process///GO:0016020 membrane
LOC_Os01g38580	beta,beta-carotene 9,10-dioxygenase, putative, expressed	GO:0003824 catalytic activity///GO:0006629 lipid metabolic process///GO:0006810 transport///GO:0007275 multicellular organismal development///GO:0008152 metabolic process///GO:0009056 catabolic process///GO:0009536 plastid///GO:0009653 anatomical structure morphogenesis///GO:0009719 response to endogenous stimulus///GO:0009987 cellular process
LOC_Os01g38660	expressed protein	GO:0003674 molecular_function///GO:0005886 plasma membrane///GO:0008150 biological_process
LOC_Os01g39330	helix-loop-helix DNA-binding domain containing protein, expressed	GO:0003677 DNA binding///GO:0003700 sequence-specific DNA binding transcription factor activity///GO:0005634 nucleus///GO:0006139 nucleobase, nucleoside, nucleotide and nucleic acid metabolic process///GO:0008150 biological_process///GO:0009058 biosynthetic process
LOC_Os01g39860	1-aminocyclopropane-1-carboxylate oxidase protein, putative, expressed	GO:0003824 catalytic activity///GO:0005575 cellular_component///GO:0008152 metabolic process///GO:0009058 biosynthetic process///GO:0009987 cellular process
LOC_Os01g40200	XIK, putative, expressed	GO:0003774 motor activity///GO:0005856 cytoskeleton///GO:0008152 metabolic process///GO:0009987 cellular process
LOC_Os01g40660	methyltransferase, putative, expressed	GO:0005575 cellular_component///GO:0008152 metabolic process///GO:0009987 cellular process///GO:0016740 transferase activity
LOC_Os01g40870	aldehyde dehydrogenase, putative, expressed	GO:0003824 catalytic activity///GO:0008152 metabolic process///GO:0009058 biosynthetic process///GO:0009987 cellular process///GO:0019748 secondary metabolic process
LOC_Os01g41120	retrotransposon protein, putative, Ty3-gypsy subclass, expressed	-
LOC_Os01g41430	UDP-glucoronosyl and UDP-glucosyl transferase, putative, expressed	GO:0008152 metabolic process///GO:0009607 response to biotic stimulus///GO:0016740 transferase activity
LOC_Os01g41810	cytochrome P450 72A1, putative, expressed	GO:0003674 molecular_function///GO:0003824 catalytic activity///GO:0005488 binding///GO:0005623 cell///GO:0008152 metabolic process///GO:0019825 oxygen binding
LOC_Os01g42030	mitochondrial chaperone BCS1, putative, expressed	GO:0000166 nucleotide binding///GO:0005739 mitochondrion///GO:0006139 nucleobase, nucleoside, nucleotide and nucleic acid metabolic process///GO:0008152 metabolic process///GO:0009056 catabolic process///GO:0016787 hydrolase activity
LOC_Os01g42090	nodulin MtN3 family protein, putative, expressed	GO:0005215 transporter activity///GO:0005623 cell///GO:0005886 plasma membrane///GO:0006810 transport///GO:0009987 cellular process///GO:0016020 membrane
LOC_Os01g42380	pleiotropic drug resistance protein, putative, expressed	GO:0005215 transporter activity///GO:0005739 mitochondrion///GO:0005773 vacuole///GO:0005886 plasma membrane///GO:0005975 carbohydrate metabolic process///GO:0006139 nucleobase, nucleoside, nucleotide and nucleic acid metabolic process///GO:0006810 transport///GO:0006950 response to stress///GO:0009056 catabolic process///GO:0009536 plastid///GO:0009607 response to biotic stimulus///GO:0009719 re…
LOC_Os01g42690	OsPOP2 - Putative Prolyl Oligopeptidase homologue, expressed	GO:0008152 metabolic process///GO:0016787 hydrolase activity
LOC_Os01g42860	inhibitor I family protein, putative, expressed	GO:0005575 cellular_component///GO:0006950 response to stress///GO:0008152 metabolic process///GO:0030234 enzyme regulator activity
LOC_Os01g43460	C4-dicarboxylate transporter/malic acid transport protein, expressed	GO:0005215 transporter activity///GO:0005886 plasma membrane///GO:0006810 transport///GO:0009987 cellular process///GO:0016020 membrane
LOC_Os01g43490	polygalacturonase, putative, expressed	GO:0005623 cell///GO:0005975 carbohydrate metabolic process///GO:0016787 hydrolase activity
LOC_Os01g43650	WRKY11, expressed	GO:0003700 sequence-specific DNA binding transcription factor activity///GO:0006139 nucleobase, nucleoside, nucleotide and nucleic acid metabolic process///GO:0009058 biosynthetic process
LOC_Os01g43700	cytochrome P450 72A1, putative, expressed	GO:0003674 molecular_function///GO:0003824 catalytic activity///GO:0005488 binding///GO:0005623 cell///GO:0008152 metabolic process///GO:0019825 oxygen binding
LOC_Os01g43710	cytochrome P450 72A1, putative, expressed	GO:0003674 molecular_function///GO:0003824 catalytic activity///GO:0005488 binding///GO:0005623 cell///GO:0008152 metabolic process///GO:0019825 oxygen binding
LOC_Os01g43720	cytochrome P450 72A1, putative, expressed	GO:0003674 molecular_function///GO:0003824 catalytic activity///GO:0005488 binding///GO:0005623 cell///GO:0008152 metabolic process///GO:0019825 oxygen binding
LOC_Os01g43750	cytochrome P450 72A1, putative, expressed	GO:0003674 molecular_function///GO:0003824 catalytic activity///GO:0005488 binding///GO:0005623 cell///GO:0008152 metabolic process///GO:0019825 oxygen binding
LOC_Os01g43774	cytochrome P450 72A1, putative, expressed	GO:0003674 molecular_function///GO:0003824 catalytic activity///GO:0005488 binding///GO:0005623 cell///GO:0008152 metabolic process///GO:0019825 oxygen binding
LOC_Os01g43890	OsSCP4 - Putative Serine Carboxypeptidase homologue, expressed	GO:0005773 vacuole///GO:0016787 hydrolase activity///GO:0019538 protein metabolic process
LOC_Os01g44430	retrotransposon protein, putative, unclassified, expressed	-
LOC_Os01g45110	anthocyanin 3-O-beta-glucosyltransferase, putative, expressed	GO:0005829 cytosol///GO:0008152 metabolic process///GO:0009607 response to biotic stimulus///GO:0016740 transferase activity
LOC_Os01g45250	DUF1645 domain containing protein, putative, expressed	GO:0003674 molecular_function///GO:0008150 biological_process
LOC_Os01g45274	carbonic anhydrase, chloroplast precursor, putative, expressed	GO:0003824 catalytic activity///GO:0005488 binding///GO:0005515 protein binding///GO:0005576 extracellular region///GO:0006950 response to stress///GO:0008150 biological_process///GO:0008152 metabolic process///GO:0009536 plastid///GO:0009579 thylakoid///GO:0009607 response to biotic stimulus///GO:0009628 response to abiotic stimulus///GO:0009987 cellular process///GO:0016020 membrane
LOC_Os01g45700	expressed protein	-
LOC_Os01g45830	sulfate transporter, putative, expressed	GO:0005215 transporter activity///GO:0005773 vacuole///GO:0006810 transport///GO:0009987 cellular process
LOC_Os01g46169	GDSL-like lipase/acylhydrolase, putative, expressed	GO:0005618 cell wall///GO:0006629 lipid metabolic process///GO:0008152 metabolic process///GO:0016787 hydrolase activity
LOC_Os01g46220	GDSL-like lipase/acylhydrolase, putative, expressed	GO:0005618 cell wall///GO:0006629 lipid metabolic process///GO:0008152 metabolic process///GO:0016787 hydrolase activity
LOC_Os01g46410	leaf senescence related protein, putative, expressed	GO:0008150 biological_process
LOC_Os01g46430	glycosyl transferase, group 1 domain containing protein, expressed	GO:0005575 cellular_component///GO:0008152 metabolic process///GO:0009058 biosynthetic process///GO:0016740 transferase activity
LOC_Os01g46984	expressed protein	-
LOC_Os01g47070	glycosyl hydrolase, putative, expressed	GO:0003824 catalytic activity///GO:0005488 binding///GO:0005623 cell///GO:0006950 response to stress///GO:0007154 cell communication///GO:0008152 metabolic process///GO:0009628 response to abiotic stimulus///GO:0009991 response to extracellular stimulus///GO:0016787 hydrolase activity
LOC_Os01g47300	retrotransposon protein, putative, unclassified, expressed	-
LOC_Os01g47410	aspartic proteinase oryzasin-1 precursor, putative, expressed	GO:0005575 cellular_component///GO:0005773 vacuole///GO:0005829 cytosol///GO:0006950 response to stress///GO:0009628 response to abiotic stimulus///GO:0016787 hydrolase activity///GO:0019538 protein metabolic process
LOC_Os01g47560	WRKY16, expressed	GO:0003700 sequence-specific DNA binding transcription factor activity///GO:0006139 nucleobase, nucleoside, nucleotide and nucleic acid metabolic process///GO:0009058 biosynthetic process
LOC_Os01g47710	homeobox domain containing protein, expressed	GO:0000003 reproduction///GO:0003700 sequence-specific DNA binding transcription factor activity///GO:0005634 nucleus///GO:0005737 cytoplasm///GO:0006139 nucleobase, nucleoside, nucleotide and nucleic acid metabolic process///GO:0007275 multicellular organismal development///GO:0009058 biosynthetic process///GO:0009719 response to endogenous stimulus///GO:0009790 embryo development///GO:0009791 p…
LOC_Os01g48000	S-locus-like receptor protein kinase, putative, expressed	GO:0000166 nucleotide binding///GO:0005515 protein binding///GO:0005886 plasma membrane///GO:0006464 protein modification process///GO:0008152 metabolic process///GO:0009987 cellular process///GO:0016301 kinase activity///GO:0030246 carbohydrate binding
LOC_Os01g48710	heavy metal-associated domain containing protein, expressed	GO:0005488 binding///GO:0005575 cellular_component///GO:0006810 transport
LOC_Os01g48790	YT521-B-like family domain containing protein, expressed	GO:0003674 molecular_function///GO:0008150 biological_process
LOC_Os01g49529	OsWAK10d - OsWAK receptor-like cytoplasmic kinase OsWAK-RLCK, expressed	GO:0000166 nucleotide binding///GO:0005886 plasma membrane///GO:0006464 protein modification process///GO:0008152 metabolic process///GO:0009987 cellular process///GO:0016301 kinase activity
LOC_Os01g49640	LTPL149 - Protease inhibitor/seed storage/LTP family protein precursor, expressed	GO:0005623 cell///GO:0006810 transport///GO:0008289 lipid binding
LOC_Os01g49710	glutathione S-transferase, putative, expressed	GO:0005737 cytoplasm///GO:0008152 metabolic process///GO:0009056 catabolic process///GO:0009987 cellular process///GO:0016740 transferase activity///GO:0019748 secondary metabolic process
LOC_Os01g49950	transposon protein, putative, unclassified, expressed	-
LOC_Os01g50080	MDR-like ABC transporter, putative, expressed	GO:0005215 transporter activity///GO:0005575 cellular_component///GO:0005886 plasma membrane///GO:0006139 nucleobase, nucleoside, nucleotide and nucleic acid metabolic process///GO:0006810 transport///GO:0007165 signal transduction///GO:0007275 multicellular organismal development///GO:0009056 catabolic process///GO:0009606 tropism///GO:0009628 response to abiotic stimulus///GO:0009653 anatomical…
LOC_Os01g50160	MDR-like ABC transporter, putative, expressed	GO:0005215 transporter activity///GO:0005575 cellular_component///GO:0005886 plasma membrane///GO:0006139 nucleobase, nucleoside, nucleotide and nucleic acid metabolic process///GO:0006810 transport///GO:0009056 catabolic process///GO:0009987 cellular process///GO:0016787 hydrolase activity
LOC_Os01g50460	nodulin MtN3 family protein, putative, expressed	GO:0003674 molecular_function///GO:0005215 transporter activity///GO:0005623 cell///GO:0005886 plasma membrane///GO:0006810 transport///GO:0008150 biological_process///GO:0009987 cellular process///GO:0016020 membrane
LOC_Os01g51540	cytidine/deoxycytidylate deaminase, putative, expressed	GO:0005829 cytosol///GO:0006139 nucleobase, nucleoside, nucleotide and nucleic acid metabolic process///GO:0009056 catabolic process///GO:0016787 hydrolase activity
LOC_Os01g51570	glycosyl hydrolases family 17, putative, expressed	GO:0005515 protein binding///GO:0005576 extracellular region///GO:0005618 cell wall///GO:0005773 vacuole///GO:0006950 response to stress///GO:0008152 metabolic process///GO:0009607 response to biotic stimulus///GO:0009628 response to abiotic stimulus///GO:0016787 hydrolase activity
LOC_Os01g51780	auxin efflux carrier component, putative, expressed	GO:0005215 transporter activity///GO:0005623 cell///GO:0005886 plasma membrane///GO:0006810 transport///GO:0007275 multicellular organismal development///GO:0009606 tropism///GO:0009628 response to abiotic stimulus///GO:0009653 anatomical structure morphogenesis///GO:0009987 cellular process///GO:0016020 membrane///GO:0016043 cellular component organization///GO:0016049 cell growth///GO:0030154 c…
LOC_Os01g51870	methyltransferase, putative, expressed	GO:0005575 cellular_component///GO:0008152 metabolic process///GO:0009987 cellular process///GO:0016740 transferase activity
LOC_Os01g51920	phosphotransferase, putative, expressed	GO:0006629 lipid metabolic process///GO:0008152 metabolic process///GO:0009058 biosynthetic process///GO:0009987 cellular process///GO:0016301 kinase activity
LOC_Os01g52130	sulfate transporter, putative, expressed	GO:0005215 transporter activity///GO:0006810 transport///GO:0009987 cellular process///GO:0016020 membrane
LOC_Os01g52340	NB-ARC domain containing protein, expressed	GO:0005515 protein binding///GO:0006950 response to stress
LOC_Os01g52770	GDSL-like lipase/acylhydrolase, putative, expressed	GO:0005623 cell///GO:0006629 lipid metabolic process///GO:0008152 metabolic process///GO:0016787 hydrolase activity
LOC_Os01g53040	WRKY14, expressed	GO:0003700 sequence-specific DNA binding transcription factor activity///GO:0006139 nucleobase, nucleoside, nucleotide and nucleic acid metabolic process///GO:0009058 biosynthetic process
LOC_Os01g53294	respiratory burst oxidase protein B, putative, expressed	GO:0003824 catalytic activity///GO:0005886 plasma membrane///GO:0006950 response to stress///GO:0007165 signal transduction///GO:0008152 metabolic process///GO:0008219 cell death///GO:0009058 biosynthetic process///GO:0009719 response to endogenous stimulus///GO:0009987 cellular process
LOC_Os01g53430	anthocyanidin 5,3-O-glucosyltransferase, putative, expressed	GO:0005829 cytosol///GO:0008152 metabolic process///GO:0016740 transferase activity
LOC_Os01g53800	glutamate carboxypeptidase 2, putative, expressed	GO:0005773 vacuole///GO:0016787 hydrolase activity///GO:0019538 protein metabolic process
LOC_Os01g53810	peptidase, putative, expressed	GO:0005773 vacuole///GO:0016787 hydrolase activity///GO:0019538 protein metabolic process
LOC_Os01g54300	OsMan02 - Endo-Beta-Mannanase, expressed	GO:0003824 catalytic activity///GO:0005488 binding///GO:0005623 cell///GO:0005975 carbohydrate metabolic process///GO:0008152 metabolic process///GO:0016787 hydrolase activity
LOC_Os01g54350	protein kinase domain containing protein, expressed	GO:0005829 cytosol///GO:0005886 plasma membrane///GO:0006464 protein modification process///GO:0008152 metabolic process///GO:0009987 cellular process///GO:0016301 kinase activity
LOC_Os01g54890	ethylene-responsive transcription factor 2, putative, expressed	GO:0003677 DNA binding///GO:0003700 sequence-specific DNA binding transcription factor activity///GO:0005634 nucleus///GO:0006139 nucleobase, nucleoside, nucleotide and nucleic acid metabolic process///GO:0006950 response to stress///GO:0007165 signal transduction///GO:0008150 biological_process///GO:0009058 biosynthetic process///GO:0009607 response to biotic stimulus///GO:0009719 response to en…
LOC_Os01g55240	gibberellin 2-beta-dioxygenase, putative, expressed	GO:0003824 catalytic activity///GO:0006629 lipid metabolic process///GO:0008152 metabolic process///GO:0009056 catabolic process///GO:0009628 response to abiotic stimulus///GO:0009987 cellular process
LOC_Os01g55940	OsGH3.2 - Probable indole-3-acetic acid-amido synthetase, expressed	GO:0003824 catalytic activity///GO:0008150 biological_process///GO:0008152 metabolic process///GO:0009719 response to endogenous stimulus
LOC_Os01g56070	RING finger protein, putative, expressed	GO:0005488 binding
LOC_Os01g56420	ctr copper transporter family protein, putative, expressed	GO:0000003 reproduction///GO:0005215 transporter activity///GO:0006810 transport///GO:0007275 multicellular organismal development///GO:0009987 cellular process///GO:0016020 membrane///GO:0030154 cell differentiation
LOC_Os01g57610	OsGH3.1 - Probable indole-3-acetic acid-amido synthetase, expressed	GO:0003824 catalytic activity///GO:0005737 cytoplasm///GO:0007165 signal transduction///GO:0008150 biological_process///GO:0008152 metabolic process///GO:0009536 plastid///GO:0009653 anatomical structure morphogenesis///GO:0009719 response to endogenous stimulus///GO:0016043 cellular component organization///GO:0016049 cell growth
LOC_Os01g57730	peroxidase precursor, putative, expressed	GO:0003824 catalytic activity///GO:0005488 binding///GO:0005623 cell///GO:0006950 response to stress///GO:0008152 metabolic process
LOC_Os01g57770	OsPOP4 - Putative Prolyl Oligopeptidase homologue, expressed	GO:0003824 catalytic activity///GO:0005975 carbohydrate metabolic process///GO:0006950 response to stress///GO:0008152 metabolic process///GO:0009056 catabolic process///GO:0009987 cellular process///GO:0016787 hydrolase activity
LOC_Os01g57854	pectinesterase, putative, expressed	GO:0005618 cell wall///GO:0005773 vacuole///GO:0005829 cytosol///GO:0008150 biological_process///GO:0008152 metabolic process///GO:0016020 membrane///GO:0016787 hydrolase activity///GO:0030234 enzyme regulator activity
LOC_Os01g58194	protein disulfide isomerase, putative, expressed	GO:0003674 molecular_function///GO:0003824 catalytic activity///GO:0005829 cytosol///GO:0007275 multicellular organismal development///GO:0008150 biological_process///GO:0008152 metabolic process///GO:0009605 response to external stimulus///GO:0009653 anatomical structure morphogenesis///GO:0009856 pollination///GO:0016043 cellular component organization///GO:0016049 cell growth///GO:0030154 cell…
LOC_Os01g58290	OsSub9 - Putative Subtilisin homologue, expressed	GO:0005515 protein binding///GO:0005576 extracellular region///GO:0005618 cell wall///GO:0008152 metabolic process///GO:0016787 hydrolase activity///GO:0019538 protein metabolic process
LOC_Os01g58320	expressed protein	-
LOC_Os01g58580	ICE-like protease p20 domain containing protein, putative, expressed	GO:0005575 cellular_component///GO:0005737 cytoplasm///GO:0005829 cytosol///GO:0005886 plasma membrane///GO:0008152 metabolic process///GO:0008219 cell death///GO:0016787 hydrolase activity///GO:0019538 protein metabolic process
LOC_Os01g58640	nucleotide pyrophosphatase/phosphodiesterase, putative, expressed	GO:0005488 binding///GO:0005515 protein binding///GO:0005623 cell///GO:0008150 biological_process///GO:0008152 metabolic process///GO:0009987 cellular process///GO:0016787 hydrolase activity
LOC_Os01g58890	cysteine proteinase inhibitor precursor protein, putative, expressed	GO:0005488 binding///GO:0005829 cytosol///GO:0008152 metabolic process///GO:0009628 response to abiotic stimulus///GO:0030234 enzyme regulator activity
LOC_Os01g58960	cytochrome P450, putative, expressed	GO:0003674 molecular_function///GO:0003824 catalytic activity///GO:0005488 binding///GO:0005623 cell///GO:0008152 metabolic process///GO:0019825 oxygen binding
LOC_Os01g59000	cytochrome P450, putative, expressed	GO:0003674 molecular_function///GO:0003824 catalytic activity///GO:0005488 binding///GO:0005623 cell///GO:0008152 metabolic process///GO:0019825 oxygen binding
LOC_Os01g60770	expansin precursor, putative, expressed	GO:0005618 cell wall///GO:0009628 response to abiotic stimulus///GO:0009653 anatomical structure morphogenesis///GO:0009719 response to endogenous stimulus///GO:0009987 cellular process///GO:0016043 cellular component organization///GO:0016049 cell growth
LOC_Os01g60930	expressed protein	-
LOC_Os01g60960	DUF260 domain containing protein, putative, expressed	GO:0005515 protein binding///GO:0005634 nucleus///GO:0008150 biological_process
LOC_Os01g61044	transmembrane amino acid transporter protein, putative, expressed	GO:0005215 transporter activity///GO:0005773 vacuole///GO:0006810 transport///GO:0009987 cellular process///GO:0016020 membrane
LOC_Os01g61070	heavy metal-associated domain containing protein, expressed	GO:0005488 binding///GO:0005575 cellular_component///GO:0006810 transport
LOC_Os01g61190	exo70 exocyst complex subunit, putative, expressed	GO:0005576 extracellular region///GO:0005737 cytoplasm///GO:0005829 cytosol///GO:0005886 plasma membrane///GO:0006810 transport///GO:0009987 cellular process
LOC_Os01g61440	expressed protein	GO:0003674 molecular_function///GO:0008150 biological_process///GO:0009536 plastid
LOC_Os01g61460	leaf senescence related protein, putative, expressed	GO:0003674 molecular_function///GO:0005575 cellular_component///GO:0006139 nucleobase, nucleoside, nucleotide and nucleic acid metabolic process///GO:0006950 response to stress///GO:0009058 biosynthetic process///GO:0009628 response to abiotic stimulus
LOC_Os01g61510	ammonium transporter protein, putative, expressed	GO:0005215 transporter activity///GO:0005575 cellular_component///GO:0005886 plasma membrane///GO:0006810 transport///GO:0009607 response to biotic stimulus///GO:0009987 cellular process
LOC_Os01g61550	ammonium transporter protein, putative, expressed	GO:0005215 transporter activity///GO:0005575 cellular_component///GO:0005886 plasma membrane///GO:0006810 transport///GO:0009607 response to biotic stimulus///GO:0009987 cellular process
LOC_Os01g61980	expressed protein	GO:0003674 molecular_function///GO:0005575 cellular_component///GO:0008150 biological_process
LOC_Os01g62010	hydrolase, alpha/beta fold family domain containing protein, expressed	GO:0003824 catalytic activity///GO:0008152 metabolic process
LOC_Os01g62110	expressed protein	-
LOC_Os01g62980	LTPL101 - Protease inhibitor/seed storage/LTP family protein precursor, expressed	GO:0005623 cell///GO:0006810 transport///GO:0008289 lipid binding
LOC_Os01g63210	SOUL heme-binding protein, putative, expressed	GO:0005488 binding///GO:0005773 vacuole///GO:0005886 plasma membrane///GO:0006464 protein modification process///GO:0007165 signal transduction///GO:0009058 biosynthetic process///GO:0009628 response to abiotic stimulus
LOC_Os01g63230	growth regulator related protein, putative, expressed	GO:0003674 molecular_function///GO:0008150 biological_process
[truncated: 1,633 more rows]
